# Supplementary material for: Molecular responses of agroinfiltrated Nicotiana benthamiana leaves expressing suppressor of silencing P19 and influenza virus‐like particles
Source: Plant Biotechnol J. 2023 Dec 2;22(5):1078–100. doi: 10.1111/pbi.14247 (PMC11022802; doi:10.1111/pbi.14247)
Supplement: Supplementary file 2 — Table S1 Unsorted lists of genes with significantly altered expression in AGL1, P19 and H5 samples. [file PBI-22-1078-s004.xlsx]

## Sheet: Legend
	Supporting information (Hamel et al., 2023)
	Molecular responses of agroinfiltrated Nicotiana benthamiana leaves expressing suppressor of silencing P19 and influenza virus-like particles.
	Table S1. Unsorted lists of genes with significantly altered expression in AGL1, P19, and H5 samples.
	Using the mock-infiltrated condition as a control, pairwise comparisons were conducted using AGL1, P19, and H5 samples. To be considered significantly regulated, genes had to fulfill the following criteria: Log2FC ≥ 2 or ≤ -2 and adjusted p-value (padj) < 0.1 (corresponding to a false discovery rate of less than 10%). For each gene retained, Niben number, annotation, Log2FC value compared to the …

## Sheet: AGL1-specific UP
	Genes specifically up-regulated in AGL1 samples
	Number of significant genes identified: 5
			AGL1
	Niben	Annotation	Log2FC	padj	Attributed gene names
	Niben101Scf10986g00001	Cysteine-rich repeat secretory protein 55	2.205	2.1e-13
	Niben101Scf01414g02024	Ribose-phosphate pyrophosphokinase 2	2.175	9.5e-10
	Niben101Scf04675g08014	Vacuolar-processing enzyme	2.094	3.8e-27
	Niben101Scf01388g00004	Poly [ADP-ribose] polymerase 2	2.076	3.3e-18
	Niben101Scf00487g02001	Protein of unknown function (DUF3411)	2.003	2.4e-06

## Sheet: P19-specific UP
	Genes specifically up-regulated in P19 samples
	Number of significant genes identified: 113
			P19
	Niben	Annotation	Log2FC	padj	Attributed gene names
	Niben101Scf02895g03001	Phospholipid-transporting ATPase 6	11.188	5.1e-29
	Niben101Scf02175g06018	BAG family molecular chaperone regulator 6	9.301	7.3e-43
	Niben101Scf02895g01003	Root hair defective 3 GTP-binding protein	9.221	5.8e-61
	Niben101Scf04040g08015	17.3 kDa class II heat shock protein	9.167	8.5e-46
	Niben101Scf02124g01003	Heat shock 70 kDa protein	8.672	6.5e-21
	Niben101Scf00705g04009	22.7 kDa class IV heat shock protein	8.6	3.5e-34
	Niben101Scf07321g00007	22.0 kDa class IV heat shock protein	8.246	8.2e-15
	Niben101Scf03114g03011	Chaperone protein HtpG	8.216	1.2e-156	NbHSP90
	Niben101Scf01696g06056	calcium-transporting ATPase; putative LENGTH=1049	8.139	0.0044
	Niben101Scf01310g04010	MADS-box transcription factor 1	7.862	3.5e-88
	Niben101Scf04040g09011	17.3 kDa class II heat shock protein	7.579	2.3e-47	NbHSP1a
	Niben101Scf02437g06011	17.6 kDa class I heat shock protein 3	7.484	2.4e-21
	Niben101Scf06684g01005	Chaperone protein HtpG	7.378	2.9e-169
	Niben101Scf05453g00017	BON1-associated-like protein [Medicago truncatula]	7.331	5.8e-05
	Niben101Scf07984g04008	ATFP4-like protein [Medicago truncatula]	7.004	0.0026
	Niben101Scf10306g00005	17.3 kDa class II heat shock protein	6.65	4.1e-69
	Niben101Scf04490g00001	Heat shock 70 kDa protein 1-like	6.644	7.5e-97	NbHSP70
	Niben101Scf10306g00024	17.3 kDa class II heat shock protein	6.641	3e-56	NbHSP1b
	Niben101Scf04040g09016	17.3 kDa class II heat shock protein	6.566	6.4e-27
	Niben101Scf08390g02012	22.0 kDa class IV heat shock protein	6.177	3.8e-12
	Niben101Scf10384g00017	17.6 kDa class I heat shock protein	6.073	4.5e-58
	Niben101Scf00837g08001	BAG family molecular chaperone regulator 6	5.389	4.1e-48
	Niben101Scf04040g08010	17.3 kDa class II heat shock protein	5.347	6.9e-27
	Niben101Scf01283g01021	Unknown protein	5.179	2.1e-49
	Niben101Scf00132g03016	DUF2439 family protein [Medicago truncatula]	5.155	3e-47
	Niben101Scf00970g02006	Chaperone protein DnaJ	5.1	2.1e-87
	Niben101Scf10254g01014	Glutathione S-transferase U9	5.016	7.9e-27
	Niben101Scf09973g00011	17.6 kDa class I heat shock protein	4.948	6e-24
	Niben101Scf00317g09001	heat shock protein 21 LENGTH=227	4.867	1.6e-40
	Niben101Scf00687g00006	Galactinol synthase 1	4.799	9.7e-65
	Niben101Scf01155g05010	HD domain-containing metal-dependent phosphohydrolase family protein LENGTH=473	4.79	1.8e-41
	Niben101Scf04316g04001	gibberellin 2-oxidase LENGTH=341	4.713	4.1e-09
	Niben101Scf04091g00013	heat shock protein 21 LENGTH=227	4.693	3.4e-71
	Niben101Scf07436g00003	UPF0753 protein YbcC	4.629	6e-32
	Niben101Scf01412g00015	17.7 kDa class II heat shock protein	4.474	9.9e-19
	Niben101Scf09262g01017	17.6 kDa class I heat shock protein 3	4.205	3e-06
	Niben101Scf05245g01007	Protein argonaute 2	4.174	1.3e-64
	Niben101Scf04410g09016	Chaperone protein ClpB	4.122	1.7e-74
	Niben101Scf04792g02006	[Oryza sativa Japonica Group] dbj|BAF06280.2| [Oryza sativa Japonica Group]	3.963	1e-52
	Niben101Scf01587g01006	Multiprotein-bridging factor 1c	3.962	2.1e-34
	Niben101Scf01777g02001	heat shock transcription factor A2 LENGTH=345	3.923	1.3e-35
	Niben101Scf05506g06005	Heat shock 70 kDa protein	3.78	4.5e-47
	Niben101Scf00350g05006	Protein kinase family protein LENGTH=569	3.72	1.9e-28
	Niben101Scf03021g03021	CFE protein [Gossypium barbadense]	3.606	0.032
	Niben101Scf01243g03020	Aldose reductase	3.505	6.4e-28
	Niben101Scf05307g01006	Receptor-like protein kinase [Medicago truncatula] gb|AES86948.1| verticillium wilt resistance-like protein [Medicago truncatula]	3.49	4.7e-32
	Niben101Scf01143g03007	Adenine nucleotide alpha hydrolases-like superfamily protein LENGTH=285	3.41	2.8e-30
	Niben101Scf05801g00006	Polycomb group RING finger protein 1	3.268	1.2e-22
	Niben101Scf03923g03003	Heat stress transcription factor A-6b	3.187	7.8e-42
	Niben101Scf03966g00004	Hsp70 nucleotide exchange factor FES1	3.15	4.5e-36
	Niben101Scf05883g00008	NAD(P)H dehydrogenase	3.127	2.3e-17
	Niben101Scf00254g04001	BnaCnng42080D [Brassica napus]	3.119	6.8e-30
	Niben101Scf01510g00001	Protein farnesyltransferase/geranylgeranyltransferase type-1 subunit alpha	3.111	1.4e-35
	Niben101Scf03080g02002	GDSL esterase/lipase	3.089	2.4e-23
	Niben101Scf02215g05009	RING finger protein 151	2.999	3.8e-20
	Niben101Scf02348g00005	BnaC09g06990D [Brassica napus]	2.869	0.00052
	Niben101Scf03121g04008	Chaperone protein DnaK	2.858	5.3e-06
	Niben101Scf03169g00010	Chaperone protein DnaJ	2.787	9.4e-17
	Niben101Scf00352g02004	RING finger protein 44	2.778	3.2e-33
	Niben101Scf04554g04002	Unknown protein	2.705	5.5e-13
	Niben101Scf07091g01005	Protein argonaute 5	2.683	3e-28
	Niben101Scf04082g02014	RING finger protein 44	2.643	8.5e-28
	Niben101Scf05676g06014	GTP-binding elongation factor EF-Tu/EF-1A [Helicosporidium sp. ATCC 50920]	2.635	4.3e-07
	Niben101Scf02756g00004	Peptidyl-prolyl cis-trans isomerase D	2.634	1.2e-29
	Niben101Scf00693g02022	Chaperone protein HtpG	2.634	1.5e-07
	Niben101Scf09178g01015	RNA-binding protein 1	2.615	2.7e-30
	Niben101Scf08718g00002	BnaC07g47310D [Brassica napus]	2.587	1.6e-16
	Niben101Scf15972g01024	Chaperone protein ClpB	2.555	4.7e-14
	Niben101Scf00288g03003	CBL-interacting protein kinase 6	2.549	4e-23
	Niben101Scf03374g05008	FK506-binding protein 6	2.542	3.6e-29
	Niben101Scf01543g06031	Nuclear migration protein nudC	2.52	2.6e-22
	Niben101Scf12216g00004	BnaAnng07940D [Brassica napus]	2.516	1.6e-20
	Niben101Scf04537g01009	BAG family molecular chaperone regulator 6	2.504	3e-25
	Niben101Scf01999g05004	Receptor expression-enhancing protein 4	2.493	6.8e-26
	Niben101Scf00447g00019	BAG family molecular chaperone regulator 6	2.481	2.2e-21
	Niben101Scf20035g00003	Universal stress protein A-like protein	2.475	4.1e-21
	Niben101Scf03326g04014	unknown protein; BEST Arabidopsis thaliana protein match is: unknown protein . LENGTH=83	2.465	3.2e-21
	Niben101Scf00326g01023	unknown protein; FUNCTIONS IN: molecular_function unknown; INVOLVED IN: biological_process unknown; LOCATED IN: chloroplast; EXPRESSED IN: 16 plant structures; EXPRESSED DURING: 8 growth stages; Has 1142 Blast hits to 1055 proteins in 252 species: Archae - 22; Bacteria - 318; Metazoa - 248; Fungi - 96; Plants - 59; Viruses - 3; Other Eukaryotes - 396 (source: NCBI BLink). LENGTH=343	2.414	0.00033
	Niben101Scf13344g00009	ATP-dependent zinc metalloprotease FtsH	2.412	6e-06
	Niben101Scf04748g00003	Protein FAM32A-like	2.397	1.2e-24
	Niben101Scf00138g03003	ATP-dependent RNA helicase; putative LENGTH=1168	2.391	1.4e-11
	Niben101Scf05307g01001	Pyruvate decarboxylase 4	2.292	3.9e-26
	Niben101Scf07477g02005	Receptor-like protein kinase	2.282	6.8e-16
	Niben101Scf15604g00025	Zinc finger; CCCH-type [Ostreococcus tauri]	2.258	1.1e-20
	Niben101Scf02315g01009	26S protease regulatory subunit 4	2.226	2.2e-15
	Niben101Scf04392g03001	EF-hand domain-containing protein 1; putative [Theobroma cacao] gb|EOY32080.1| EF-hand domain-containing protein 1; putative [Theobroma cacao]	2.225	1.7e-20
	Niben101Scf10322g01017	Glycosyltransferase family 29 (sialyltransferase) family protein LENGTH=440	2.222	4.6e-16
	Niben101Scf05467g02004	Receptor-like protein kinase	2.214	1.1e-08
	Niben101Scf06412g04013	DNA methyltransferase 1-associated protein 1	2.213	5.1e-15
	Niben101Scf14697g01004	VQ motif-containing protein LENGTH=245	2.194	7.5e-23
	Niben101Scf06812g00010	RING finger protein 10	2.193	2.4e-20
	Niben101Scf08447g09009	U-box domain-containing protein 4	2.192	2e-18
	Niben101Scf08111g01008	Cysteine-rich repeat secretory protein 12	2.182	6.3e-13
	Niben101Scf03170g03005	Unknown protein	2.17	1.8e-17
	Niben101Scf03202g05005	Chaperone protein DnaJ	2.168	1.1e-22
	Niben101Scf03937g00009	Basic blue protein	2.147	4.7e-06
	Niben101Scf03049g00001	Calcium-binding protein 1	2.135	8.3e-08
	Niben101Scf08586g05009	3-oxo-5-alpha-steroid 4-dehydrogenase 1	2.131	3.2e-20
	Niben101Scf06977g00014	Chaperone protein ClpB	2.127	4.6e-10
	Niben101Scf00046g08005	BnaC04g32810D [Brassica napus]	2.109	8.4e-05
	Niben101Scf04083g04040	Heat shock 70 kDa protein	2.105	5.7e-24
	Niben101Scf09189g00005	Zinc finger A20 and AN1 domain-containing stress-associated protein 1	2.099	1.3e-13
	Niben101Scf00916g01008	temperature-induced lipocalin LENGTH=186	2.087	0.0071
	Niben101Scf07050g00006	ascorbate peroxidase 2 LENGTH=251	2.086	2.6e-21
	Niben101Scf03823g02037	Chaperone protein DnaJ	2.072	2.1e-18
	Niben101Scf03631g00005	Catalase	2.07	0.049
	Niben101Scf01701g07009	Thioredoxin superfamily protein LENGTH=119	2.052	2.9e-08
	Niben101Scf06890g01022	Chaperone protein htpG family protein LENGTH=823	2.044	1.1e-22
	Niben101Scf06996g02041	Chaperone protein DnaJ	2.038	9.3e-09
	Niben101Scf05146g04021	Chaperone protein DnaJ	2.022	3.3e-16
	Niben101Scf00149g12016	Chaperone protein DnaJ	2.016	1.7e-20
	Niben101Scf10120g01001	receptor kinase 3 LENGTH=850	2.012	2.9e-16
	Niben101Scf03595g09009	Chaperone protein DnaJ	2.012	0.019

## Sheet: H5-specific UP
	Genes specifically up-regulated in H5 samples
	Number of significant genes identified: 1004
			H5
	Niben	Annotation	Log2FC	padj	Attributed gene names
	Niben101Scf03861g01001	Peroxidase 5	15.233	1.5e-24
	Niben101Scf01061g04027	FAD-binding Berberine family protein LENGTH=534	11.863	2.1e-95
	Niben101Scf01395g03012	FAD-binding Berberine family protein LENGTH=534	11.548	5e-31
	Niben101Scf00944g01001	FAD-binding Berberine family protein LENGTH=533	11.42	0	NbBBE2
	Niben101Scf03129g03005	Heavy metal transport/detoxification superfamily protein LENGTH=152	10.775	5.7e-08
	Niben101Scf00294g00014	Proteinase inhibitor I-B	10.057	2.7e-75	NbPI1
	Niben101Scf00960g01013	Laccase-14	9.859	2e-254	NbLAC14b
	Niben101Scf06825g00018	Kunitz trypsin inhibitor 1	9.856	2.1e-169	NbKTI2
	Niben101Scf01980g02002	Glucan 1;3-beta-glucosidase	9.817	1.3e-102
	Niben101Scf01061g07011	FAD-binding Berberine family protein LENGTH=527	9.758	9.7e-28	NbBBE1b
	Niben101Scf09649g06014	Laccase-14	9.631	2.5e-176	NbLAC14a
	Niben101Scf04384g02014	Polyphenol oxidase 3	9.553	0	NbPPO3
	Niben101Scf00819g08011	Protein LURP-one-related 14	9.33	2.3e-210	NbLURP1a
	Niben101Scf02405g03003	Proteinase inhibitor I-B	9.208	1.2e-113
	Niben101Scf24496g01001	WRKY transcription factor 6	9.191	2e-37
	Niben101Scf03861g00008	Peroxidase 4	9.103	1.8e-187	NbPRX4a
	Niben101Scf00294g01014	Proteinase inhibitor I-B	9.103	1.1e-117	NbPI2
	Niben101Scf10840g01014	Late embryogenesis abundant hydroxyproline-rich glycofamily protein	9.091	1.2e-108
	Niben101Scf00163g09011	Nucleotide-diphospho-sugar transferase family protein	8.997	5.8e-65
	Niben101Scf08294g05006	Laccase-7	8.975	2.1e-47
	Niben101Scf03038g07007	Large subunit GTPase 1	8.975	1.6e-58
	Niben101Scf01395g03002	FAD-binding Berberine family protein LENGTH=527	8.941	2.7e-25	NbBBE1a
	Niben101Scf09644g00009	WRKY transcription factor 6	8.932	3e-134
	Niben101Scf07945g02004	microtubule-associated protein	8.808	2.2e-124
	Niben101Scf00650g01009	Histidinol-phosphate aminotransferase	8.778	0.014
	Niben101Scf01767g02001	Laccase-7	8.771	1.2e-90
	Niben101Scf04895g00017	Dehydrogenase/reductase SDR family member 4	8.63	1.7e-49
	Niben101Scf22370g00003	Heavy metal transport/detoxification superfamily protein LENGTH=358	8.598	3e-21
	Niben101Scf06277g00007	Patatin-like protein 1	8.595	2.7e-264	NbPAT1
	Niben101Scf00141g01002	Copper transporter 1	8.535	3.1e-124
	Niben101Scf00077g03005	Cytochrome P450 superfamily protein	8.255	1.7e-190
	Niben101Scf06424g01007	kunitz trypsin inhibitor 1 LENGTH=215	8.104	1.1e-243	NbKTI4
	Niben101Scf05029g02002	Metallothionein-like protein 1	7.992	1.7e-73
	Niben101Scf05491g02004	bZIP transcription factor family protein TGA9	7.985	1.3e-99
	Niben101Scf03191g05007	xyloglucan-specific endoglucanase inhibitor protein 2	7.97	1.3e-30
	Niben101Scf00180g08002	Polyphenol oxidase 1	7.932	3.3e-12	NbPPO1
	Niben101Scf00526g03012	Expansin-like B1	7.868	3.1e-151
	Niben101Scf04406g07003	Somatic embryogenesis receptor kinase 2	7.842	9.8e-50
	Niben101Scf10015g02003	Zinc finger protein 1	7.544	2.8e-57	NbZFP2
	Niben101Scf00332g06012	Pyrophosphate-energized vacuolar membrane proton pump	7.526	6.7e-156
	Niben101Scf03647g03023	PAR1 protein LENGTH=183	7.483	2.3e-142
	Niben101Scf00354g01012	HXXXD-type acyl-transferase family protein LENGTH=442	7.479	1.2e-129
	Niben101Scf10067g02017	Glycerol-3-phosphate acyltransferase 5	7.473	6.8e-84	NbGPAT5
	Niben101Scf06424g02024	kunitz trypsin inhibitor 1 LENGTH=215	7.337	3.5e-202	NbKTI1
	Niben101Scf07883g04010	RING finger protein 165	7.33	2.7e-89
	Niben101Scf03479g05046	vacuolar iron transporter-like protein [Medicago truncatula]	7.325	3.4e-52
	Niben101Scf03628g04006	Seed biotin-containing protein SBP65	7.314	0.018
	Niben101Scf01445g02008	Protein kinase superfamily protein LENGTH=462	7.293	3.6e-70
	Niben101Scf03903g04005	Seed biotin-containing protein SBP65	7.274	1.2e-40
	Niben101Scf01235g00019	ATP-dependent 6-phosphofructokinase	7.27	8.3e-52
	Niben101Scf02411g01001	Peroxidase 4	7.206	6.4e-39
	Niben101Scf04950g07020	Unknown protein	7.195	1.5e-116
	Niben101Scf01027g01002	Late embryogenesis abundant (LEA) hydroxyproline-rich glycoprotein family LENGTH=221	7.108	9.4e-73
	Niben101Scf09960g00002	High-affinity nitrate transporter 3.1	7.075	1.2e-35
	Niben101Scf03292g03005	MLO-like protein 6	7.069	3.4e-126	NbMLO6a
	Niben101Scf05824g00001	GCN5 family acetyltransferase [Burkholderia sp. MP-1]	7.048	1.3e-136
	Niben101Scf01395g00017	UDP-Glycosyltransferase superfamily protein	7.031	2.9e-107
	Niben101Scf02763g03011	Protein kinase superfamily protein LENGTH=462	7.024	1.9e-39
	Niben101Scf08020g05009	harpin-induced-like protein [Medicago truncatula]	7.013	2.7e-133	NbHIN1c
	Niben101Scf02738g01010	Proline dehydrogenase 2; mitochondrial	6.984	2.9e-09
	Niben101Scf05937g02011	product [Oryza sativa Japonica Group]	6.974	6.4e-87
	Niben101Scf06825g02004	Aquaporin-like superfamily protein LENGTH=268	6.957	0.009
	Niben101Scf00442g10010	Unknown protein	6.92	4.6e-133
	Niben101Scf11178g02004	Indole-3-acetic acid-amido synthetase GH3.3	6.919	1.2e-08
	Niben101Scf00109g07005	Calcium-binding EF-hand family protein LENGTH=159	6.812	5.7e-22
	Niben101Scf05029g02015	Calcium-binding EF-hand family protein LENGTH=155	6.747	2.1e-55
	Niben101Ctg16484g00001	phosphate transporter 1;7 LENGTH=535	6.741	4e-15
	Niben101Scf05177g03021	Disease resistance protein	6.596	2.3e-95
	Niben101Scf06080g00003	Glutathione S-transferase U8	6.588	7e-128
	Niben101Ctg09684g00002	L-ascorbate oxidase	6.557	5.9e-120
	Niben101Scf00560g10001	NAD(P)H dehydrogenase	6.55	2.2e-79
	Niben101Scf03191g04002	Eukaryotic aspartyl protease family protein LENGTH=433	6.503	2.1e-16
	Niben101Scf02838g07016	Early nodulin-like protein 1	6.476	9.5e-194
	Niben101Scf07355g02001	Protein phosphatase 2C family protein LENGTH=380	6.469	9.7e-116
	Niben101Scf05588g04009	Calcium-binding EF-hand family protein LENGTH=159	6.469	8.7e-125
	Niben101Scf04675g09007	Protein phosphatase 2C family protein LENGTH=331	6.468	1.7e-11
	Niben101Scf07024g00008	MLO-like protein 1	6.454	1.1e-39
	Niben101Scf17290g01005	Defensin-like protein 19	6.45	2.4e-76	NbPDF1
	Niben101Scf03600g01010	Calcium-binding EF-hand family protein LENGTH=159	6.423	6.3e-85
	Niben101Scf00222g01002	Cytochrome P450 superfamily protein LENGTH=513	6.364	2.6e-86
	Niben101Scf02639g03007	exocyst subunit exo70 family protein H2 LENGTH=637	6.328	1.5e-84
	Niben101Scf00069g14014	Calcium-dependent lipid-binding (CaLB domain) family protein LENGTH=177	6.284	6.1e-121
	Niben101Scf07608g02004	Glycosyl hydrolase family 10 protein LENGTH=576	6.282	1e-95
	Niben101Scf01897g03007	Short-chain dehydrogenase reductase 2a	6.256	5.1e-84
	Niben101Scf08167g01004	Unknown protein	6.212	3.2e-72
	Niben101Scf05880g03001	asparagine synthetase 3 LENGTH=578	6.093	7.3e-05
	Niben101Scf05437g04014	High-affinity nitrate transporter 3.1	6.09	5.3e-75
	Niben101Scf08855g02005	U-box domain-containing protein 21	6.081	1.1e-22
	Niben101Scf04485g02015	Histone-lysine N-methyltransferase 2A	6.074	0.0025
	Niben101Scf00579g00003	Aquaporin Z	6.059	4.3e-107
	Niben101Scf03226g03006	Late embryogenesis abundant (LEA) hydroxyproline-rich glycoprotein family LENGTH=221	6.049	1.6e-122
	Niben101Scf00390g03001	Proline dehydrogenase 2; mitochondrial	6.033	2.1e-21
	Niben101Scf03861g00009	Peroxidase 4	6.03	3.8e-52	NbPRX4b
	Niben101Scf05880g03002	asparagine synthetase 3 LENGTH=578	6.027	4.9e-05
	Niben101Scf02349g03002	Peroxidase 52	6.025	4.9e-187
	Niben101Scf07673g04009	NAC domain containing protein 42 LENGTH=275	6.02	1e-84
	Niben101Scf12431g00009	Nudix hydrolase 2	6.005	1.7e-74
	Niben101Scf01739g08010	VQ motif protein [Medicago truncatula]	5.956	4.1e-129
	Niben101Scf01895g00016	Membrane protein; putative [Medicago truncatula]	5.944	9e-111
	Niben101Scf01739g03006	Leucine-rich repeat receptor protein kinase EXS	5.937	2e-124
	Niben101Scf00047g03001	UDP-Glycosyltransferase superfamily protein LENGTH=467	5.892	1.4e-75
	Niben101Scf06008g00009	Eukaryotic aspartyl protease family protein LENGTH=433	5.89	1.8e-13
	Niben101Scf05373g01004	Zinc finger protein 1	5.884	5.9e-25	NbZFP1
	Niben101Scf03446g04003	GCN5 family acetyltransferase [Burkholderia sp. MP-1]	5.865	9.7e-91
	Niben101Scf31173g00004	Indole-3-acetic acid-amido synthetase GH3.3	5.781	5.2e-16
	Niben101Scf03570g02006	1-aminocyclopropane-1-carboxylate oxidase homolog 3	5.74	1.6e-77
	Niben101Scf03164g03009	F-box/WD repeat-containing protein 10	5.726	7.7e-87
	Niben101Scf04881g01002	WRKY transcription factor 1	5.716	2.2e-98
	Niben101Scf11702g00020	Protein of unknown function (DUF1262) LENGTH=385	5.708	2.4e-67
	Niben101Scf07162g04017	CDP-diacylglycerol--glycerol-3-phosphate 3-phosphatidyltransferase; putative [Theobroma cacao] gb|EOY00322.1| CDP-diacylglycerol--glycerol-3-phosphate 3-phosphatidyltransferase; putative [Theobroma cacao]	5.706	1.8e-82
	Niben101Scf08041g02014	Zinc transporter 1	5.699	6.7e-54
	Niben101Scf01825g04002	Tetratricopeptide repeat protein 1	5.694	4.3e-107
	Niben101Scf15467g02029	Patatin-like protein 2	5.659	1.3e-40	NbPAT2
	Niben101Scf03284g01003	Chitin-binding lectin 1	5.654	6.5e-18
	Niben101Scf05043g01012	BnaC05g07570D [Brassica napus]	5.625	1.8e-91
	Niben101Scf08167g00006	Unknown protein	5.558	6.5e-108
	Niben101Scf01125g02022	Cysteine/Histidine-rich C1 domain family protein LENGTH=247	5.553	7.3e-99
	Niben101Scf05108g00002	Eukaryotic aspartyl protease family protein LENGTH=535	5.552	1e-93
	Niben101Scf04418g07001	U-box domain-containing protein 25	5.526	2.8e-100
	Niben101Scf14179g00001	Late embryogenesis abundant protein (LEA) family protein LENGTH=385	5.505	3.7e-88
	Niben101Scf09445g02005	Exostosin family protein LENGTH=654	5.505	3.4e-29
	Niben101Scf03747g00005	transmembrane protein; putative [Medicago truncatula]	5.498	1.5e-58
	Niben101Scf04787g02002	Allene oxide synthase LENGTH=518 (DES/EAS)	5.492	2.9e-158	NbCYP74a
	Niben101Scf00837g06004	alkaline/neutral invertase LENGTH=617	5.48	3.5e-88
	Niben101Ctg13347g00002	cytochrome P450; family 71; subfamily A; polypeptide 22 LENGTH=490	5.467	2e-15
	Niben101Scf01569g02006	Non-specific lipid-transfer protein A	5.432	1.1e-30
	Niben101Ctg08590g00001	cytochrome P450; family 71; subfamily C	5.397	5.3e-14	NbCYP71c
	Niben101Scf04098g00003	Sigma factor binding protein 1; chloroplastic	5.37	2e-103
	Niben101Scf04124g05022	SPX domain-containing protein 3	5.354	1.9e-61
	Niben101Scf12270g02002	beta-fructofuranosidase [Solanum tuberosum]	5.354	4.8e-161	NbCWI1
	Niben101Scf02358g03018	Ammonium transporter 3 member 1	5.324	2.4e-133
	Niben101Scf00165g04007	U-box domain-containing protein 25	5.32	5.5e-82
	Niben101Scf02854g05001	Cyclin-D-binding Myb-like transcription factor 1	5.319	2.1e-49
	Niben101Scf00360g00008	cytochrome P450; family 71; subfamily B; polypeptide 34 LENGTH=500	5.319	1.1e-81
	Niben101Scf03779g08020	UDP-Glycosyltransferase superfamily protein LENGTH=489	5.311	4.1e-08
	Niben101Scf03422g04036	Protein PLANT CADMIUM RESISTANCE 8	5.292	4.1e-77
	Niben101Scf01681g11005	transmembrane protein; putative [Medicago truncatula]	5.264	6.8e-98
	Niben101Scf02790g00006	calmodulin-binding family protein LENGTH=495	5.252	1.9e-66
	Niben101Scf02680g01006	MLO-like protein 6	5.233	7.5e-21
	Niben101Scf02826g01005	Leucine-rich repeat receptor protein kinase EXS	5.23	3.2e-72
	Niben101Scf02838g07002	Early nodulin-like protein 1	5.183	3.3e-113
	Niben101Scf11980g03011	BnaC02g33890D [Brassica napus]	5.179	4.1e-44
	Niben101Scf07201g01003	receptor kinase 3 LENGTH=850	5.172	9.8e-39
	Niben101Scf07829g01008	conserved hypothetical protein [Ricinus communis] gb|EEF44769.1| conserved hypothetical protein [Ricinus communis]	5.167	2.4e-20
	Niben101Scf01494g09005	Disease resistance protein	5.138	3.6e-67
	Niben101Scf05483g04002	unknown protein; FUNCTIONS IN: molecular_function unknown; INVOLVED IN: anaerobic respiration; LOCATED IN: endomembrane system; EXPRESSED IN: 17 plant structures; EXPRESSED DURING: 9 growth stages; BEST Arabidopsis thaliana protein match is: unknown protein . LENGTH=89	5.126	2.1e-93
	Niben101Scf00187g02037	BnaC01g33240D [Brassica napus]	5.114	3.7e-70
	Niben101Scf06162g00009	Glutathione S-transferase U8	5.109	2.2e-71
	Niben101Scf07244g01004	Xyloglucan endotransglucosylase/hydrolase protein 22	5.087	1.8e-86
	Niben101Scf00149g10001	Wall-associated receptor kinase 4	5.079	1.6e-75
	Niben101Scf02175g06008	alkaline/neutral invertase LENGTH=617	5.033	8.9e-84
	Niben101Scf02228g02003	Unknown protein	5.027	1.7e-70
	Niben101Scf08724g00012	Protein phosphatase 2C family protein LENGTH=396	5.025	2.9e-36
	Niben101Scf07608g00007	Calcium-binding protein 5	4.987	2.2e-99
	Niben101Scf05118g11012	PLAC8 family protein LENGTH=232	4.954	6.8e-100
	Niben101Scf21897g00005	lectin receptor kinase a4.1 LENGTH=688	4.929	1.8e-79
	Niben101Scf03830g02010	conserved hypothetical protein [Ricinus communis] gb|EEF43624.1| conserved hypothetical protein [Ricinus communis]	4.895	1.7e-86
	Niben101Scf00305g05011	BnaA09g31560D [Brassica napus]	4.882	6.7e-79
	Niben101Scf02636g07002	Unknown protein	4.87	6.9e-24
	Niben101Scf07751g00003	Predicted AT-hook DNA-binding family protein LENGTH=276	4.869	4.7e-72
	Niben101Scf08001g00002	Zinc finger protein 1	4.868	5.6e-52
	Niben101Scf06091g04005	WRKY transcription factor 18	4.845	1.1e-34
	Niben101Scf05948g04005	receptor-like protein kinase 4 LENGTH=818	4.844	1.1e-115
	Niben101Scf07599g00019	Bifunctional inhibitor/lipid-transfer protein/seed storage 2S albumin superfamily protein LENGTH=149	4.827	3.7e-65	NbAZI4
	Niben101Scf03860g01010	Lactosylceramide 4-alpha-galactosyltransferase	4.815	1.3e-68
	Niben101Scf02375g10001	Branched-chain-amino-acid aminotransferase 6	4.809	0.027
	Niben101Scf27562g00002	Calcium-binding EF-hand family protein LENGTH=155	4.793	4.9e-54
	Niben101Scf02849g07012	Patatin-like protein 4	4.791	8.9e-18	NbPAT4
	Niben101Scf11105g01005	Calcium-binding EF-hand family protein LENGTH=159	4.788	1.8e-73
	Niben101Scf00046g05006	RING finger protein 44	4.787	1.2e-88
	Niben101Scf10688g01013	Early nodulin-like protein 1	4.782	1.4e-126
	Niben101Scf13798g00005	Alpha-amylase	4.781	4.4e-65
	Niben101Scf09387g02004	Bifunctional inhibitor/lipid-transfer protein	4.777	3.1e-47	NbAZI3
	Niben101Scf07681g02008	Late embryogenesis abundant (LEA) hydroxyproline-rich glycoprotein family LENGTH=260	4.772	7.5e-72
	Niben101Scf01941g01008	Aluminium induced protein with YGL and LRDR motifs LENGTH=250	4.753	2.8e-05
	Niben101Scf06958g01001	BnaC09g15070D [Brassica napus]	4.752	8.7e-85
	Niben101Scf12751g00003	Auxin-responsive GH3 family protein	4.747	2.6e-67
	Niben101Ctg14444g00003	WRKY transcription factor 1	4.709	6e-55
	Niben101Scf01153g00013	Inositol oxygenase 2	4.704	0.019
	Niben101Scf09597g01002	Ribonuclease 1	4.7	5.7e-126	NbRNS2
	Niben101Scf09665g01003	Pectinesterase/pectinesterase inhibitor 3	4.697	1.4e-21
	Niben101Scf16197g03005	Eukaryotic aspartyl protease family protein LENGTH=535	4.672	7.2e-87
	Niben101Scf00220g03001	Protein PLANT CADMIUM RESISTANCE 8	4.666	1.1e-104
	Niben101Scf02430g12008	Protein LURP-one-related 15	4.66	3.6e-57
	Niben101Scf00858g03003	GRAS family transcription factor LENGTH=490	4.658	6.5e-25
	Niben101Scf02824g03019	U-box domain-containing protein 44	4.655	2.4e-77
	Niben101Scf04015g00001	Phosphoglycerate mutase family protein LENGTH=316	4.647	6.1e-79
	Niben101Scf07868g00001	BnaC01g43480D [Brassica napus]	4.64	6.9e-62
	Niben101Scf15437g02006	GRAS family transcription factor LENGTH=490	4.585	1.8e-86
	Niben101Scf00298g01006	jasmonate-zim-domain protein 1 LENGTH=253	4.584	2.5e-111
	Niben101Scf06739g05004	Protein kinase superfamily protein LENGTH=462	4.544	9.8e-40
	Niben101Scf18039g00002	Calcium-binding protein PBP1	4.501	3.2e-81
	Niben101Scf00714g06002	Leucine-rich repeat receptor-like protein kinase family protein LENGTH=1045	4.499	6.9e-64
	Niben101Scf01061g01028	Cationic amino acid transporter 1	4.496	1.2e-88
	Niben101Scf01376g04034	tospovirus resistance protein A [Solanum lycopersicum]	4.491	5.7e-86
	Niben101Scf02720g00002	Unknown protein	4.485	7e-90
	Niben101Scf17237g00001	zinc-finger protein 2	4.47	2.4e-43
	Niben101Scf03534g01005	Aldehyde dehydrogenase family 2 member C4	4.442	3.9e-115
	Niben101Scf00819g08010	Protein LURP-one-related 14	4.435	8.7e-101
	Niben101Scf14069g00002	Unknown protein	4.434	2.5e-115
	Niben101Scf10015g09021	exocyst subunit exo70 family protein H2 LENGTH=637	4.421	7.4e-48
	Niben101Scf15263g00005	F-box protein	4.414	1.4e-33
	Niben101Scf07494g00004	E3 ubiquitin-protein ligase MARCH3 [Medicago truncatula] gb|AES91436.1| zinc finger protein [Medicago truncatula]	4.387	2.3e-86
	Niben101Scf01517g06010	Glutathione S-transferase 3	4.376	8.2e-55
	Niben101Scf06976g06002	WRKY transcription factor 18	4.369	1.8e-17
	Niben101Scf03093g00004	Potassium-transporting ATPase B chain 2	4.365	2.2e-58
	Niben101Scf13141g02012	ATP-dependent zinc metalloprotease FtsH	4.361	1.2e-65
	Niben101Scf00870g00001	Glutamate receptor 2.2	4.361	4.3e-87
	Niben101Scf03029g01012	Receptor-like protein kinase	4.35	3.5e-65
	Niben101Scf03147g10010	Glutathione S-transferase U8	4.344	1.9e-34
	Niben101Scf02264g06032	receptor kinase 2 LENGTH=847	4.327	5.6e-59
	Niben101Scf05124g01018	Unknown protein	4.322	3.6e-18
	Niben101Scf04082g01004	Ribonuclease 1	4.308	5.7e-101	NbRNS1
	Niben101Scf18774g02001	WRKY transcription factor 1	4.301	2.1e-80
	Niben101Scf00245g00006	Receptor-like protein kinase 2	4.3	4.7e-37
	Niben101Scf06017g02002	Myb-related protein 306	4.299	1.4e-67
	Niben101Scf03520g01001	electron carrier/protein disulfide oxidoreductase [Medicago truncatula]	4.287	7.6e-64
	Niben101Scf00577g02017	Regulator of Vps4 activity in the MVB pathway protein LENGTH=409	4.28	4.5e-48
	Niben101Scf07739g00007	Receptor-like protein kinase	4.263	9.3e-54
	Niben101Scf01230g02007	alpha/beta-Hydrolases superfamily protein	4.258	4.8e-15
	Niben101Scf00996g04023	WRKY transcription factor 1	4.249	5.4e-78
	Niben101Scf05712g02003	Phosphate transporter PHO1 homolog 10	4.246	0.018	NbPHO1;H10
	Niben101Scf11860g00013	asparagine synthetase 3 LENGTH=578	4.238	1.2e-07
	Niben101Scf11709g01021	BnaC08g41610D [Brassica napus]	4.234	2.5e-59
	Niben101Scf09044g01003	Proteinase inhibitor I-A	4.23	2.7e-97
	Niben101Scf03438g02001	Heat stress transcription factor B-3	4.223	2.8e-28
	Niben101Scf07322g00013	basic helix-loop-helix (bHLH) DNA-binding family protein LENGTH=466	4.219	3.1e-58
	Niben101Scf07607g01001	Protein phosphatase 2C family protein LENGTH=380	4.215	2.2e-58
	Niben101Scf15346g00009	Defensin-like protein	4.208	2.8e-31
	Niben101Scf05813g09004	Patatin-like protein 3	4.205	1.8e-19	NbPAT3
	Niben101Scf00739g03012	BnaC02g23270D [Brassica napus]	4.204	4.1e-61
	Niben101Scf00362g00007	heat shock transcription factor B3 LENGTH=244	4.198	3e-37
	Niben101Scf03224g00012	4-coumarate--CoA ligase 1	4.184	7.6e-44
	Niben101Scf02437g01001	Unknown protein	4.177	4.5e-56
	Niben101Scf02812g03006	Auxin efflux carrier family protein LENGTH=396	4.164	7.7e-96
	Niben101Scf03885g10002	RING finger protein 150	4.157	2.4e-64
	Niben101Scf02305g01016	receptor kinase 3 LENGTH=850	4.152	6.4e-76
	Niben101Scf07829g01013	Metallothiol transferase FosB	4.143	0.0018
	Niben101Scf00528g00001	Magnesium transporter NIPA2	4.127	4.4e-61
	Niben101Scf02110g00011	N-acetylglucosaminyl-phosphatidylinositol biosynthetic protein	4.124	4.2e-62
	Niben101Scf01953g00002	SAUR-like auxin-responsive protein family LENGTH=122	4.115	4.4e-61
	Niben101Scf19766g00001	BnaC05g19630D [Brassica napus]	4.099	8.9e-98
	Niben101Scf04973g02010	BnaA10g17360D [Brassica napus]	4.095	6.1e-08
	Niben101Scf01580g05004	Ornithine decarboxylase	4.09	1.5e-67
	Niben101Scf04216g02005	F-box protein	4.065	9.9e-52
	Niben101Scf01434g03006	Linoleate 9S-lipoxygenase 6	4.06	4.2e-105	NbLOX1
	Niben101Scf01481g01006	F-box protein	4.041	2.6e-33
	Niben101Scf01773g08011	E3 ubiquitin-protein ligase RNF170	4.034	9.5e-19
	Niben101Scf00984g09007	U-box domain-containing protein 21	4.025	1.4e-57
	Niben101Ctg13610g00001	Calcium-binding protein 7	4.023	2.2e-55
	Niben101Scf03323g01014	Leucine-rich repeat receptor-like protein kinase family protein LENGTH=1045	4.011	2e-26
	Niben101Scf02972g00004	WRKY family transcription factor LENGTH=313	4.008	7.6e-12
	Niben101Scf00595g08043	Acetyl-coenzyme A synthetase	4.007	1.9e-44
	Niben101Scf02752g11002	Casparian strip membrane protein 1	3.989	1.9e-101
	Niben101Scf10524g04001	Vesicle-associated membrane protein 724	3.979	5e-89
	Niben101Scf00149g12014	Leucine-rich repeat receptor protein kinase EXS	3.977	2.7e-51
	Niben101Scf01927g02003	Leucine-rich repeat receptor-like protein kinase family protein LENGTH=872	3.976	3.4e-49
	Niben101Scf04143g01004	Oligopeptide transporter 4	3.975	2e-52
	Niben101Scf05923g03008	Core-2/I-branching beta-1;6-N-acetylglucosaminyltransferase family protein LENGTH=386	3.961	2.3e-12
	Niben101Scf08273g02004	Cytochrome P450 superfamily protein LENGTH=512	3.959	9.7e-68
	Niben101Scf07253g02010	acyl-CoA synthetase [Pseudomonas sp. 1-7]	3.959	2.7e-51
	Niben101Scf00128g04006	ATP-dependent zinc metalloprotease FtsH 4	3.94	6.6e-10
	Niben101Scf10162g02020	Histidinol-phosphate aminotransferase	3.938	0.019
	Niben101Scf05811g08010	Receptor-like protein kinase	3.914	3.5e-52
	Niben101Scf01145g00020	Disease resistance protein	3.914	2.4e-23
	Niben101Scf04981g00001	Glutathione S-transferase U1	3.902	3.3e-52
	Niben101Scf06822g01005	Leucine-rich repeat-containing protein 7	3.884	3.2e-49
	Niben101Scf04296g00008	U-box domain-containing protein 19	3.881	5.1e-20
	Niben101Scf08274g01003	Protein SSH4	3.865	3e-51
	Niben101Scf02626g02004	Vesicle-associated membrane protein 724	3.863	1.1e-86
	Niben101Scf06538g02001	Cysteine/Histidine-rich C1 domain family protein LENGTH=718	3.855	4.9e-32
	Niben101Scf01398g00006	arginine methyltransferase 11 LENGTH=390	3.853	2.3e-95
	Niben101Scf05619g00015	Ammonium transporter 1 member 1	3.848	2.4e-45
	Niben101Scf02069g00017	WRKY family transcription factor LENGTH=313	3.831	1.7e-75
	Niben101Scf07042g01006	calmodulin-binding family protein LENGTH=495	3.826	6.7e-65
	Niben101Scf09716g02012	conserved hypothetical protein [Ricinus communis] gb|EEF43624.1| conserved hypothetical protein [Ricinus communis]	3.818	8.4e-52
	Niben101Scf07036g03002	Inorganic pyrophosphatase	3.813	2.8e-61
	Niben101Scf00465g02013	Phospholipid-transporting ATPase 10	3.796	8.9e-91	NbALA10b
	Niben101Scf04362g07011	Cytochrome P450 71B14	3.784	1.1e-69
	Niben101Scf14852g00006	Caffeoyl-CoA O-methyltransferase 6	3.767	5.7e-85	NbCCoAOMT1
	Niben101Scf02045g02007	Plant regulator RWP-RK family protein LENGTH=841	3.761	2.2e-17
	Niben101Scf09368g02001	RING finger protein 150	3.76	2.5e-46
	Niben101Scf04594g02003	Bax inhibitor-1 family protein LENGTH=256	3.743	1.9e-51
	Niben101Scf01550g01002	ATP-dependent zinc metalloprotease FtsH	3.741	2.1e-52
	Niben101Scf03307g06003	Inositol oxygenase 2	3.725	0.02
	Niben101Scf02516g01004	WRKY transcription factor 6	3.717	3.9e-68
	Niben101Scf13842g01001	Leucine-rich repeat receptor protein kinase EXS	3.709	3.2e-54
	Niben101Scf18152g00003	Beta-glucosidase 46	3.703	1.1e-07
	Niben101Scf04557g03013	Exostosin family protein LENGTH=448	3.702	2.5e-80
	Niben101Scf01076g05026	alpha/beta-Hydrolases superfamily protein	3.688	4.1e-11
	Niben101Scf01740g12012	Shikimate dehydrogenase	3.687	2.1e-09
	Niben101Scf15870g00001	Exostosin-2	3.681	5.6e-87
	Niben101Scf05709g01018	Rho guanine nucleotide exchange factor 8	3.679	8.3e-44
	Niben101Scf01596g12003	4-coumarate--CoA ligase 2	3.672	3.7e-50
	Niben101Scf05210g00003	Pirin-like protein	3.671	1.6e-54
	Niben101Scf05029g01001	Metallothionein-like protein type 2	3.668	1.1e-30
	Niben101Scf03159g00001	S-adenosyl-L-methionine-dependent methyltransferases superfamily protein LENGTH=633	3.666	1.1e-52
	Niben101Scf11689g03003	BTB/POZ domain-containing protein	3.663	1e-67
	Niben101Scf02752g12007	Casparian strip membrane protein 2	3.662	3e-33
	Niben101Scf13776g00011	plastid movement impaired 2 LENGTH=225	3.652	1.3e-59
	Niben101Scf01596g03006	Unknown protein	3.651	5.3e-31
	Niben101Scf01507g00004	WRKY transcription factor 1	3.65	2.2e-35
	Niben101Scf01376g04032	Pirin-like protein	3.646	1.2e-49
	Niben101Scf02864g06008	BURP domain-containing protein 3	3.639	4.8e-10
	Niben101Scf01612g03002	Cytokinin dehydrogenase 6	3.631	7.5e-20
	Niben101Scf07586g00004	Avr9/Cf-9 rapidly elicited protein 31	3.628	4.8e-67
	Niben101Scf02217g07009	NAD-dependent malic enzyme	3.627	1.9e-24
	Niben101Scf15100g00001	unknown protein; BEST Arabidopsis thaliana protein match is: unknown protein . LENGTH=271	3.626	1.8e-57
	Niben101Scf01075g00017	Receptor-like protein kinase	3.612	3.6e-31
	Niben101Scf02984g01002	synaptotagmin A LENGTH=579	3.603	4.1e-16
	Niben101Scf03772g02010	Oxidoreductase family protein LENGTH=368	3.599	0.00022
	Niben101Scf10389g01005	kinesin-like protein 1 LENGTH=1087	3.597	2.1e-58
	Niben101Scf00031g01005	G-type lectin S-receptor-like serine/threonine-protein kinase	3.596	3.1e-15
	Niben101Scf04988g02019	BTB/POZ domain-containing protein	3.595	1.7e-56
	Niben101Scf04570g06004	14-3-3-like protein GF14-F	3.591	8.1e-54
	Niben101Scf00024g02014	Quinoprotein glucose dehydrogenase B	3.59	1.6e-58
	Niben101Scf00234g02026	Core-2/I-branching beta-1;6-N-acetylglucosaminyltransferase family protein LENGTH=395	3.587	1e-13
	Niben101Scf02093g00004	Syntaxin-121	3.586	8.1e-80
	Niben101Scf07563g02008	UDP-Glycosyltransferase superfamily protein LENGTH=496	3.582	1.4e-77
	Niben101Scf01297g04006	WRKY transcription factor 1	3.578	3.1e-73
	Niben101Scf02145g09012	WRKY transcription factor 6	3.575	2.7e-78
	Niben101Scf01109g03004	Avr9/Cf-9 rapidly elicited protein 65	3.567	1.1e-64
	Niben101Scf02658g01008	Dirigent protein 21	3.55	2.1e-63
	Niben101Scf01521g00004	methyl esterase 13 LENGTH=444	3.547	2.2e-70
	Niben101Scf01277g00002	NAC domain-containing protein 100	3.542	3.7e-46	NbORE1
	Niben101Scf10328g00023	Exostosin family protein LENGTH=425	3.529	6.6e-64
	Niben101Scf02639g03015	LEM3 (ligand-effect modulator 3) family protein / CDC50 family protein LENGTH=349	3.527	2.9e-77	NbALIS1
	Niben101Scf08767g00001	Cytochrome P450 superfamily protein LENGTH=513	3.525	1.1e-25
	Niben101Scf07578g00012	Unknown protein	3.522	4.3e-30
	Niben101Scf04418g08005	U-box domain-containing protein 25	3.515	1.5e-06
	Niben101Scf07757g00001	Proteinase inhibitor type-2	3.511	1.2e-07
	Niben101Scf11183g00001	UDP-Glycosyltransferase superfamily protein LENGTH=496	3.51	1.5e-37
	Niben101Scf09578g00002	Kelch-like protein 17	3.51	7.3e-79
	Niben101Scf03029g01010	Phospholipid-transporting ATPase 10	3.507	5.9e-81	NbALA10a
	Niben101Scf05183g02002	BnaC04g03280D [Brassica napus]	3.502	3.1e-54
	Niben101Scf00369g21005	F-box protein PP2-B1	3.5	1.1e-63
	Niben101Scf10205g00021	Glutathione S-transferase U8	3.481	3e-49
	Niben101Scf00539g07005	BnaA07g11550D [Brassica napus]	3.481	1.8e-42
	Niben101Scf00109g02027	NAC domain-containing protein 68	3.48	3.3e-42
	Niben101Scf05417g01007	Glutathione peroxidase 1	3.479	3.5e-26
	Niben101Scf07491g00003	Chitinase 9	3.478	4e-24
	Niben101Scf01524g00006	SAUR-like auxin-responsive protein family LENGTH=122	3.477	2.5e-42
	Niben101Scf16613g04003	BTB/POZ and TAZ domain-containing protein 4	3.457	0.044
	Niben101Scf05368g06016	Ammonium transporter 3 member 1	3.454	8.9e-73
	Niben101Scf04392g04008	Xyloglucan endotransglucosylase/hydrolase protein 22	3.441	0.028
	Niben101Scf15903g01004	GMP synthase [glutamine-hydrolyzing]	3.437	0.00087
	Niben101Scf10152g01008	arogenate dehydrogenase	3.436	6e-63
	Niben101Scf07942g00002	Flotillin-like protein 1	3.433	1.2e-71
	Niben101Scf00802g00005	U-box domain-containing protein 19	3.414	1.6e-14
	Niben101Scf06123g05006	BnaC03g01110D [Brassica napus]	3.409	3.8e-55
	Niben101Scf03062g02017	Wound-induced protein 1	3.398	4.9e-15
	Niben101Scf01432g06023	Caffeoyl-CoA O-methyltransferase 3	3.393	1.5e-72
	Niben101Scf04003g08001	Caffeoyl-CoA O-methyltransferase 4	3.388	3.6e-75
	Niben101Scf00592g07009	Cytochrome P450 CYP736A12	3.382	2.2e-71
	Niben101Scf06637g00012	Phosphoenolpyruvate carboxykinase [ATP]	3.363	4.9e-35
	Niben101Scf01506g03001	receptor-like protein kinase 1 LENGTH=748	3.357	5e-50
	Niben101Scf02430g03006	WRKY transcription factor 1	3.347	1.9e-70
	Niben101Scf00046g09009	UPF0392 protein RCOM_0530710	3.346	6.9e-55
	Niben101Scf05516g00011	Leucine-rich repeat receptor-like protein kinase family protein LENGTH=1045	3.34	1.1e-16
	Niben101Scf02351g02012	Unknown protein	3.338	3.8e-40
	Niben101Scf00109g03008	Glycerophosphodiester phosphodiesterase 1	3.336	6e-14
	Niben101Scf04122g04002	wound-responsive family protein [Medicago truncatula]	3.335	0.00055
	Niben101Scf11785g01009	Cinnamyl alcohol dehydrogenase 1	3.331	4.2e-25
	Niben101Scf08208g04007	FAD-binding Berberine family protein LENGTH=539	3.328	4.6e-53
	Niben101Ctg06307g00001	Phosphoenolpyruvate carboxykinase [ATP]	3.325	3.7e-38
	Niben101Scf01520g01002	Eukaryotic aspartyl protease family protein LENGTH=433	3.32	0.00048
	Niben101Scf00717g00011	Protein LURP-one-related 11	3.316	6.1e-46
	Niben101Ctg15010g00002	Ethylene-responsive transcription factor 1	3.303	1.2e-06
	Niben101Scf05279g05006	Universal stress protein A-like protein	3.301	1.9e-69
	Niben101Scf01001g07015	F-box protein	3.299	1.5e-10
	Niben101Scf05301g04006	Receptor-like protein kinase 2	3.299	9.5e-41
	Niben101Scf20124g00012	Receptor-like protein kinase 2	3.297	7.3e-38
	Niben101Scf11552g02001	NAC domain containing protein 73 LENGTH=305	3.294	2.4e-09
	Niben101Scf09325g05001	WRKY transcription factor 1	3.294	6.3e-60
	Niben101Scf13118g00003	UDP-glucuronic acid decarboxylase 1 LENGTH=458	3.284	5.1e-65
	Niben101Scf05415g00003	UDP-glycosyltransferase 74	3.284	2e-73	NbSAGT1
	Niben101Scf19135g00002	BnaA09g31560D [Brassica napus]	3.281	9.1e-42
	Niben101Scf03436g01016	Thaumatin-like protein	3.28	1.1e-40
	Niben101Scf01546g00012	O-fucosyltransferase family protein LENGTH=573	3.277	6.6e-46
	Niben101Scf01212g03005	Ethylene-responsive transcription factor 1B	3.274	1.5e-35
	Niben101Scf07244g00001	Xyloglucan endotransglucosylase/hydrolase protein 22	3.263	3.7e-38
	Niben101Scf00225g06014	Avr9/Cf-9 rapidly elicited protein 65	3.262	1.3e-12
	Niben101Scf03170g04002	Cytochrome P450 superfamily protein LENGTH=513	3.257	4.1e-33
	Niben101Scf01176g01025	Receptor-like protein kinase	3.249	1.5e-53
	Niben101Scf02608g01008	Receptor-like protein kinase	3.248	3.5e-38
	Niben101Scf02387g00010	GDSL esterase/lipase	3.241	1.1e-49
	Niben101Scf08804g02009	product [Oryza sativa Japonica Group]	3.241	7e-47
	Niben101Scf01683g03005	Terpene synthase 5	3.236	8.5e-52
	Niben101Scf03993g06006	Terpenoid synthase 18	3.233	2.9e-69
	Niben101Scf02042g00001	pollen Ole e I family allergen [Medicago truncatula]	3.231	4.9e-07
	Niben101Scf04053g02007	Cysteine-rich venom protein	3.231	1.5e-05	NbPR1e
	Niben101Scf01789g04010	Chitinase-3-like protein 2	3.229	4.8e-65
	Niben101Scf12547g02005	Protein NRT1/ PTR FAMILY 7.3	3.227	2.5e-18
	Niben101Scf00264g02010	BnaA07g11120D [Brassica napus]	3.224	2.4e-53
	Niben101Scf01147g00001	Baculoviral IAP repeat-containing protein 3	3.221	9.1e-42
	Niben101Scf15373g00007	BnaA02g33580D [Brassica napus]	3.221	4.2e-51
	Niben101Scf02466g03003	Protein phosphatase 2C 35	3.209	1.4e-55
	Niben101Scf01111g01003	Hydroxymethylglutaryl-CoA synthase	3.202	1.1e-43	NbHMGS2
	Niben101Scf15153g02001	Phosphoenolpyruvate carboxykinase [ATP]	3.19	8.3e-06
	Niben101Scf01559g04002	Unknown protein	3.18	1.4e-41
	Niben101Scf02191g03003	Unknown protein	3.169	2.8e-11
	Niben101Scf00369g08005	Rubber elongation factor protein	3.167	4.7e-40
	Niben101Scf00264g02002	BnaC02g24170D [Brassica napus]	3.166	9e-49
	Niben101Scf01524g00005	SAUR-like auxin-responsive protein family LENGTH=122	3.161	6e-27
	Niben101Scf05675g01017	receptor-like protein kinase 4 LENGTH=818	3.157	4.6e-35
	Niben101Scf01623g13002	alpha/beta-Hydrolases superfamily protein	3.153	9e-47	NbPLIP3
	Niben101Scf10635g02008	Protein VAC14 homolog	3.149	3e-49
	Niben101Scf03309g01011	Phospholipase A1-II 1	3.146	2.7e-55	NbPLA1
	Niben101Scf03993g05005	Terpene synthase 5	3.137	1.1e-66
	Niben101Scf06825g00036	unknown protein; Has 30201 Blast hits to 17322 proteins in 780 species: Archae - 12; Bacteria - 1396; Metazoa - 17338; Fungi - 3422; Plants - 5037; Viruses - 0; Other Eukaryotes - 2996 (source: NCBI BLink). LENGTH=233	3.128	1.9e-35
	Niben101Scf02551g01007	Unknown protein	3.122	2.7e-39
	Niben101Scf00240g01002	Avr9/Cf-9 rapidly elicited protein 132	3.12	8.2e-27
	Niben101Scf06654g02004	Diacylglycerol kinase 5	3.12	9.3e-58	NbDGK5
	Niben101Scf06218g01003	Protein of unknown function (DUF668) LENGTH=615	3.119	1.7e-57
	Niben101Scf03751g01004	HXXXD-type acyl-transferase family protein LENGTH=450	3.119	1e-46
	Niben101Scf05702g02010	Xyloglucan endotransglucosylase/hydrolase protein 22	3.115	3.2e-08
	Niben101Scf02422g01012	serpin 3 LENGTH=385	3.115	1.2e-17
	Niben101Scf02361g01002	Hydroxymethylglutaryl-CoA synthase	3.114	3.7e-31
	Niben101Scf06394g08018	Class I glutamine amidotransferase-like superfamily protein LENGTH=436	3.108	0.00035
	Niben101Scf00225g00008	O-methyltransferase 1	3.105	5.3e-65
	Niben101Scf13268g00004	exocyst subunit exo70 family protein H4 LENGTH=628	3.1	9.1e-38
	Niben101Scf02465g00004	Phospholipase D gamma1/2	3.099	5.7e-63	NbPLDβ1
	Niben101Scf05883g02002	BURP domain-containing protein 3	3.089	2.9e-37
	Niben101Scf01936g06004	Annexin D2	3.087	3.1e-66
	Niben101Scf08111g02011	Protein PLANT CADMIUM RESISTANCE 2	3.074	1e-59
	Niben101Scf06087g02007	nodulin MtN21 /EamA-like transporter family protein LENGTH=356	3.07	4.6e-11
	Niben101Scf03985g04006	WRKY family transcription factor LENGTH=324	3.069	6.3e-25
	Niben101Scf04331g00003	MtN26	3.065	2.7e-61
	Niben101Scf04621g00002	F-box and Leucine Rich Repeat domains containing protein; putative isoform 3; partial [Theobroma cacao] gb|EOY18888.1| F-box and Leucine Rich Repeat domains containing protein; putative isoform 3; partial [Theobroma cacao]	3.063	2.5e-36
	Niben101Scf01237g11010	Peroxidase 4	3.062	1.1e-19
	Niben101Scf00477g00013	Pimeloyl-[acyl-carrier protein] methyl ester esterase	3.062	9.3e-58
	Niben101Scf09928g01001	hydroxycinnamoyl-CoA shikimate/quinate hydroxycinnamoyl transferase LENGTH=433	3.049	4e-60	NbHCT1
	Niben101Scf08621g05011	Receptor-like protein kinase	3.04	2.2e-26
	Niben101Scf08473g00002	Homeobox-leucine zipper protein family LENGTH=278	3.038	1.8e-39
	Niben101Scf07725g00004	Terpenoid synthase 18	3.036	5.8e-48
	Niben101Scf04779g01029	Bifunctional inhibitor/lipid-transfer protein	3.034	3.3e-05	NbAZI2
	Niben101Scf01196g00003	Nudix hydrolase 4	3.034	5.2e-41
	Niben101Scf02208g00003	GTP-binding protein Obg/CgtA protein [Medicago truncatula]	3.032	8.1e-31
	Niben101Scf02608g01007	Receptor-like protein kinase	3.029	1.1e-33
	Niben101Scf01005g03003	RING finger protein 44	3.025	3.5e-14
	Niben101Scf01013g01003	Myb-related protein 306	3.023	2.6e-33
	Niben101Ctg14168g00004	Glutathione S-transferase U9	3.023	7.9e-53
	Niben101Ctg07683g00002	Terpenoid synthase 6	3.022	1.2e-41
	Niben101Scf00573g01003	asparagine synthetase 3 LENGTH=578	3.022	1.1e-59
	Niben101Scf00080g05006	Zinc finger protein 1	3.022	3.5e-22
	Niben101Scf01908g00003	Exostosin family protein LENGTH=461	3.021	2.6e-34
	Niben101Scf01729g01015	Hydroxymethylglutaryl-CoA synthase	3.014	5.8e-61	NbHMGS1
	Niben101Scf01406g01001	Phosphatidylinositol:ceramide inositolphosphotransferase 2	3.014	4.8e-60
	Niben101Scf00428g12019	FAD/NAD(P)-binding oxidoreductase family protein LENGTH=439	3.013	2.2e-61
	Niben101Scf01987g00003	F-box protein	2.998	1.7e-32
	Niben101Scf00800g02008	calcium-dependent protein kinase 19 LENGTH=533	2.997	2.2e-59
	Niben101Scf05151g03018	conserved hypothetical protein [Ricinus communis] gb|EEF25350.1| conserved hypothetical protein [Ricinus communis]	2.994	2.4e-34
	Niben101Scf01267g00002	Branched-chain-amino-acid aminotransferase 6	2.993	2.2e-05
	Niben101Scf09832g00002	Aspartate aminotransferase 1	2.989	3.5e-59
	Niben101Scf04362g07009	Terpene synthase 5	2.985	1e-30
	Niben101Scf21069g00002	Phospholipid-transporting ATPase 1	2.984	5.4e-48	NbALA1b
	Niben101Scf04554g01004	Leucine-rich receptor-like protein kinase family protein LENGTH=1196	2.978	2e-58
	Niben101Scf14273g00023	Peptide methionine sulfoxide reductase MsrB	2.974	5e-43
	Niben101Scf00904g04003	U-box domain-containing protein 4	2.972	3.1e-42
	Niben101Scf07709g00001	Allene oxide synthase LENGTH=518 (DES/EAS)	2.971	2e-44	NbCYP74b
	Niben101Scf07725g01004	Terpenoid synthase 18	2.97	1.3e-40
	Niben101Scf07004g00007	Carboxylesterase 1	2.969	6.4e-16
	Niben101Scf03076g01001	Cysteine/Histidine-rich C1 domain family protein LENGTH=247	2.965	6.3e-51
	Niben101Scf01887g02002	Pheromone receptor-like protein [Medicago truncatula] gb|AES59499.1| DUF1645 family protein [Medicago truncatula]	2.957	1.3e-42
	Niben101Scf01982g03006	Homocysteine S-methyltransferase 1	2.952	1.9e-41
	Niben101Scf00372g05021	Guanine nucleotide-binding protein alpha-1 subunit	2.952	2.2e-57
	Niben101Scf02280g03001	Alpha/beta hydrolase related protein LENGTH=209	2.949	1.6e-46
	Niben101Scf02509g07005	conserved hypothetical protein [Ricinus communis] gb|EEF49157.1| conserved hypothetical protein [Ricinus communis]	2.946	1.2e-33
	Niben101Scf08564g00001	Receptor like protein kinase S.2	2.943	2.6e-51
	Niben101Scf07019g02006	High affinity nitrate transporter 2.7	2.937	2.9e-23
	Niben101Scf08873g01009	receptor lectin kinase LENGTH=675	2.935	3.1e-48
	Niben101Scf14323g02012	RING finger protein 44	2.934	1.2e-42
	Niben101Scf28100g00004	WRKY transcription factor 22	2.933	9.1e-41
	Niben101Scf10938g00002	Short-chain dehydrogenase/reductase 2b	2.933	3e-36
	Niben101Scf08008g01001	GTP-binding protein Obg/CgtA protein [Medicago truncatula]	2.933	5.4e-48
	Niben101Scf01156g01015	Protein phosphatase 2C family protein LENGTH=380	2.93	1.3e-53
	Niben101Scf04674g02018	Pyrimidine-specific ribonucleoside hydrolase RihA	2.929	2e-34
	Niben101Scf14929g00007	WRKY transcription factor 1	2.925	1.2e-35
	Niben101Scf01070g04010	Unknown protein	2.921	1.4e-08
	Niben101Scf09044g01012	Thaumatin-like protein	2.918	4.3e-17
	Niben101Scf02182g16013	Non-lysosomal glucosylceramidase [Medicago truncatula]	2.913	9.3e-61
	Niben101Scf02167g00009	Phospholipid-transporting ATPase 1	2.913	6e-55	NbALA1a
	Niben101Scf00402g04001	ABC transporter ATP-binding protein/permease PDR18	2.908	1.5e-17
	Niben101Scf12938g00002	protein tyr tyrosine phosphatase [Capsaspora owczarzaki ATCC 30864]	2.907	4.9e-32
	Niben101Scf00870g03002	alanine aminotransferase 2 LENGTH=553	2.907	1.4e-59
	Niben101Scf17164g00028	Receptor-like protein kinase	2.906	9.3e-52
	Niben101Scf00474g05001	Unknown protein	2.905	1.5e-44
	Niben101Scf08926g01025	Avr9/Cf-9 rapidly elicited protein 31	2.898	1.1e-29
	Niben101Scf03817g05002	Soluble pyridine nucleotide transhydrogenase	2.897	3.3e-34
	Niben101Scf01226g01001	EGF domain-specific O-linked N-acetylglucosamine transferase	2.894	6.2e-13
	Niben101Scf09368g06007	At4g40080-like protein [Arabidopsis lyrata subsp. petraea]	2.893	1.4e-45
	Niben101Scf02601g04010	Major pollen allergen Bet v 1-D/H	2.892	1e-43
	Niben101Scf05637g00007	Receptor-like protein kinase 2	2.888	4.6e-44
	Niben101Scf11123g00021	trehalose phosphate synthase LENGTH=861	2.886	3.5e-38
	Niben101Scf02575g02010	Cathepsin B-like cysteine proteinase	2.885	3.9e-06
	Niben101Scf04313g01012	heat shock transcription factor B4 LENGTH=348	2.882	2.3e-54
	Niben101Scf03287g00008	Dynein light chain	2.881	1e-44
	Niben101Scf02413g03022	Xyloglucan endotransglucosylase/hydrolase protein 22	2.879	1.7e-36
	Niben101Scf02221g00009	phospholipase C 2 LENGTH=581	2.879	3.2e-39	NbPLC2
	Niben101Scf07511g01004	Mitochondrial substrate carrier family protein LENGTH=298	2.866	1.6e-36
	Niben101Scf01346g01021	Leucine-rich repeat-containing protein 7	2.866	6.5e-31
	Niben101Scf04040g09014	Ankyrin repeat family protein LENGTH=442	2.866	2.9e-54
	Niben101Scf14996g00009	Catalase	2.859	2.5e-17
	Niben101Scf01824g00013	Thaumatin-like protein	2.858	2.5e-15
	Niben101Scf02243g06019	Alpha-glucosidase 2	2.855	5.1e-16
	Niben101Scf06369g03006	Glutathione peroxidase 1	2.855	9.9e-56
	Niben101Scf04455g00009	plastid-targeted protein 3 [Craterostigma plantagineum]	2.854	7.6e-12
	Niben101Scf01521g08013	BnaA09g14500D [Brassica napus]	2.854	2.1e-44
	Niben101Scf00471g01002	Unknown protein	2.844	6.6e-52
	Niben101Scf00444g01008	Actin-3	2.839	5.6e-25
	Niben101Scf04555g01001	kiwellin [Actinidia deliciosa]	2.837	1e-23
	Niben101Scf10438g02008	Adenine nucleotide alpha hydrolases-like superfamily protein [Arabidopsis thaliana] gb|AED95567.1| Adenine nucleotide alpha hydrolases-like superfamily protein [Arabidopsis thaliana]	2.836	3.6e-48
	Niben101Scf00644g00011	Ras-related protein Rab-25	2.833	1.3e-31
	Niben101Scf09512g00004	Late embryogenesis abundant protein LENGTH=166	2.833	1.1e-49
	Niben101Scf14144g01017	Sugar phosphate exchanger 2	2.83	2.1e-39
	Niben101Scf01157g01004	AT1G76250-like protein [Capsella grandiflora]	2.828	4e-41
	Niben101Scf00163g22004	Ethylene-responsive transcription factor 5	2.824	3e-19
	Niben101Scf05437g06001	Copine family protein 2	2.822	5.1e-23
	Niben101Scf02383g01001	Nematode resistance protein-like HSPRO2	2.82	8.5e-49
	Niben101Scf04875g02009	UDP-Glycosyltransferase superfamily protein LENGTH=496	2.816	4.3e-17
	Niben101Scf01317g02005	Protein phosphatase 2C 35	2.815	1.1e-40
	Niben101Scf01691g01017	MAC/Perforin domain-containing protein LENGTH=561	2.815	7.3e-50
	Niben101Scf02543g01008	1-aminocyclopropane-1-carboxylate oxidase 3	2.814	1.7e-34
	Niben101Scf05948g04002	U-box domain-containing protein 17	2.812	3.3e-48
	Niben101Ctg13782g00003	Xyloglucan endotransglucosylase/hydrolase protein 24	2.811	7e-17
	Niben101Scf06436g00006	Cytochrome P450 superfamily protein LENGTH=513	2.807	2.1e-41
	Niben101Scf04060g03003	Eukaryotic aspartyl protease family protein LENGTH=513	2.804	1.3e-53
	Niben101Scf13920g00001	Non-specific lipid-transfer protein-like protein	2.798	6.1e-40
	Niben101Scf07058g02007	Methylsterol monooxygenase 1	2.798	6.2e-50
	Niben101Scf01429g01016	Syntaxin-121	2.798	1.3e-43
	Niben101Scf09454g00001	BnaA02g33580D [Brassica napus]	2.793	1.9e-14
	Niben101Scf02349g03001	Peroxidase 4	2.793	7.9e-18
	Niben101Scf02069g01018	Transmembrane amino acid transporter family protein LENGTH=452	2.792	2e-14
	Niben101Scf00355g04002	UDP-Glycosyltransferase superfamily protein LENGTH=456	2.791	1.9e-23
	Niben101Scf19517g00004	trehalose phosphate synthase LENGTH=861	2.789	2.6e-42
	Niben101Scf08206g02024	Protein kinase superfamily protein LENGTH=577	2.785	2.3e-48
	Niben101Scf11122g01009	RPM1-interacting protein 4 (RIN4) family protein LENGTH=99	2.784	2.2e-30
	Niben101Scf00920g00016	Vesicle-associated membrane protein 725	2.784	3.6e-49
	Niben101Scf00699g00006	Cytochrome P450 superfamily protein LENGTH=520	2.784	1.5e-50
	Niben101Scf03854g02014	acyl-CoA oxidase 2	2.783	3e-43
	Niben101Scf00213g01002	receptor-like protein kinase 1 LENGTH=748	2.781	2.8e-54
	Niben101Scf06996g02042	Calmodulin-binding protein LENGTH=601	2.78	8.3e-45
	Niben101Scf00780g01029	Expansin-like A1	2.78	1.4e-42
	Niben101Scf05880g02003	Protein phosphatase 2C family protein LENGTH=396	2.778	3.1e-34
	Niben101Scf01640g00002	BnaA02g03550D [Brassica napus]	2.777	7e-08
	Niben101Scf01045g00022	methyl esterase 13 LENGTH=444	2.776	1.3e-42
	Niben101Scf07451g00013	Calcium-binding EF-hand family protein LENGTH=170	2.765	2.2e-17
	Niben101Scf05149g00006	Calcium-dependent lipid-binding (CaLB domain) family protein LENGTH=360	2.765	6.3e-40
	Niben101Scf08330g01006	O-fucosyltransferase family protein LENGTH=573	2.763	7.4e-41
	Niben101Ctg11091g00003	Xyloglucan endotransglucosylase/hydrolase protein 24	2.762	1.2e-19
	Niben101Scf01943g08004	Cytochrome b561 and DOMON domain-containing protein	2.759	9.4e-50
	Niben101Scf04099g08003	NAC domain-containing protein 86	2.758	8.7e-51
	Niben101Scf03362g05002	Receptor-like protein kinase 2	2.755	1.4e-47
	Niben101Scf05931g00003	ATP-dependent zinc metalloprotease FtsH	2.751	6e-39
	Niben101Scf03407g00004	Early nodulin-like protein 1	2.75	1.8e-31
	Niben101Scf11684g00005	Receptor-like protein kinase	2.749	5.4e-45
	Niben101Scf03436g01017	Thaumatin-like protein	2.746	9.9e-36
	Niben101Scf00012g00010	Receptor-like protein kinase	2.743	3.3e-35
	Niben101Scf05916g00004	Receptor-like protein kinase	2.74	7.9e-32
	Niben101Scf01819g01001	Receptor-like protein kinase 2	2.739	3e-43
	Niben101Scf05099g00008	ADP-ribosylation factor-like protein 11	2.735	8.4e-11
	Niben101Scf04995g18023	Acyl-CoA-binding domain-containing protein 3	2.735	1.6e-42
	Niben101Scf02221g02001	Receptor-like protein kinase	2.733	1.2e-24
	Niben101Scf01941g02021	Receptor-like protein kinase	2.729	1.8e-41
	Niben101Scf34602g00003	jasmonate-zim-domain protein 1 LENGTH=253	2.727	3.9e-30
	Niben101Scf07470g00005	Protein of unknown function (DUF506) LENGTH=291	2.725	5.3e-33
	Niben101Scf01042g03010	conserved hypothetical protein [Ricinus communis] gb|EEF29405.1| conserved hypothetical protein [Ricinus communis]	2.724	2.4e-43
	Niben101Scf17776g00008	Calcium-dependent protein kinase 5	2.723	1.1e-37
	Niben101Scf12369g01002	GNS1/SUR4 membrane protein family LENGTH=289	2.722	1.6e-30
	Niben101Scf02282g01016	Calcium-transporting ATPase 2	2.722	1.4e-49
	Niben101Scf02217g06006	Histidine-containing phosphotransfer protein 4	2.72	2e-13
	Niben101Scf01664g03005	Extradiol ring-cleavage dioxygenase	2.717	2.2e-51
	Niben101Scf11325g00011	Calcium-transporting ATPase 2	2.715	4.3e-49
	Niben101Scf05030g05008	Acid beta-fructofuranosidase	2.715	6.1e-51
	Niben101Scf01326g04007	Protein of unknown function (DUF1666) LENGTH=607	2.711	2.2e-20
	Niben101Scf06504g01012	DCD (Development and Cell Death) domain protein LENGTH=349	2.709	7.3e-51
	Niben101Scf03392g00006	DNA polymerase I	2.701	2.9e-05
	Niben101Scf07610g00001	Thioredoxin	2.698	3.2e-17
	Niben101Scf06477g00001	Kelch-like protein 29	2.698	2.7e-51
	Niben101Scf02085g26009	Protein LURP-one-related 15	2.698	1.6e-47
	Niben101Scf11410g00002	conserved hypothetical protein [Ricinus communis] gb|EEF39844.1| conserved hypothetical protein [Ricinus communis]	2.694	5.8e-43
	Niben101Scf10735g00018	Major pollen allergen Bet v 1-M/N	2.693	0.0045
	Niben101Scf03908g02006	BPS1; putative [Medicago truncatula]	2.693	4e-10
	Niben101Scf07194g00014	Ras-related protein Rab-12	2.691	8.9e-41
	Niben101Scf03685g00003	Cysteine-rich receptor-like protein kinase 2	2.691	1.4e-50
	Niben101Scf10232g00003	Myb-related protein 305	2.688	3.9e-16
	Niben101Scf04093g00019	Alpha/beta hydrolase related protein LENGTH=209	2.688	2.2e-30
	Niben101Scf08039g01005	1-aminocyclopropane-1-carboxylate oxidase 3	2.688	2.2e-49	NbACO4
	Niben101Scf12653g01005	Kelch-like protein 1	2.687	0.00014
	Niben101Scf03365g05027	Receptor-like protein kinase 2	2.687	6.8e-34
	Niben101Scf02517g19005	BnaA02g35690D [Brassica napus]	2.685	3.2e-25
	Niben101Scf00662g04008	Zinc finger protein 1	2.682	1.2e-07
	Niben101Scf11980g00013	RING/FYVE/PHD zinc finger superfamily protein LENGTH=259	2.68	1.9e-15
	Niben101Scf04010g01005	Receptor-like protein kinase 2	2.68	5.7e-28
	Niben101Scf00318g03014	Receptor-like protein kinase	2.674	6.4e-26
	Niben101Scf04406g07002	Lipopolysaccharide-induced tumor necrosis factor-alpha factor homolog	2.673	4.9e-49
	Niben101Scf00072g05004	Cytochrome P450 CYP99A1	2.671	2.1e-29
	Niben101Scf00261g01006	Pinoresinol reductase 1	2.67	1.5e-12
	Niben101Scf10053g00011	Peroxisomal adenine nucleotide carrier 1	2.663	1.8e-40
	Niben101Scf10316g03002	Glutathione S-transferase U8	2.662	1.3e-40
	Niben101Scf04713g00016	NAD(P)-binding Rossmann-fold superfamily protein LENGTH=304	2.659	9e-17
	Niben101Scf05609g00010	Protein kinase superfamily protein LENGTH=525	2.657	2e-36
	Niben101Scf05631g00010	Non-specific lipid-transfer protein 2	2.655	1e-13
	Niben101Scf10205g00001	Universal stress protein A-like protein	2.649	5.3e-47
	Niben101Scf00108g00004	Beta-galactosidase	2.649	1.3e-49
	Niben101Scf06556g07001	Dihydrolipoyllysine-residue acetyltransferase component of pyruvate dehydrogenase complex	2.646	1.1e-08
	Niben101Scf01908g01004	Myb-related protein 306	2.643	9.5e-31
	Niben101Scf02816g01009	Regulator of Vps4 activity in the MVB pathway protein LENGTH=937	2.639	9.3e-48
	Niben101Scf00312g00004	Phospholipid-transporting ATPase 10	2.638	4.8e-19
	Niben101Scf00905g04003	WRKY transcription factor 22	2.637	9.8e-41
	Niben101Scf00603g04004	Protein kinase superfamily protein LENGTH=438	2.637	6.1e-42
	Niben101Scf02227g05009	Glutathione S-transferase L3	2.636	1.2e-41
	Niben101Scf07395g00029	Protein NRT1/ PTR FAMILY 2.11	2.633	5.9e-18
	Niben101Scf00577g01002	Acetyl esterase	2.626	9e-27
	Niben101Scf01392g01002	Protein yippee-like	2.622	3.4e-41
	Niben101Scf05118g03003	Dehydrogenase/reductase SDR family member 13	2.621	4.8e-42
	Niben101Scf04869g06004	Receptor-like protein kinase	2.621	8.4e-41
	Niben101Scf26775g00013	Phosphate transporter PHO1 homolog 9	2.62	3.9e-43
	Niben101Scf13402g00011	RING finger protein 44	2.619	3.6e-39
	Niben101Scf08445g00007	Receptor-like protein kinase 2	2.615	8.8e-39
	Niben101Scf05326g02004	Proline transporter 1	2.614	9.3e-41
	Niben101Scf01502g02018	xyloglucan endotransglucosylase/hydrolase 30 LENGTH=343	2.614	2.6e-44
	Niben101Scf05528g01009	Ubiquitin-conjugating enzyme E2 D1	2.613	5.8e-44
	Niben101Scf03370g04009	nodulin MtN21 /EamA-like transporter family protein LENGTH=402	2.596	2.5e-36
	Niben101Scf34484g00001	[Oryza sativa Japonica Group] dbj|BAF05328.2| [Oryza sativa Japonica Group]	2.594	8.7e-38
	Niben101Scf01894g03002	Aceous RNase P 1 isoform 2 [Theobroma cacao] gb|EOY02610.1| Aceous RNase P 1 isoform 2 [Theobroma cacao]	2.591	2.4e-29
	Niben101Scf06424g00001	GRAM domain-containing protein / ABA-responsive protein-related LENGTH=222	2.591	7.8e-38
	Niben101Scf01506g02001	Linoleate 9S-lipoxygenase 6	2.589	2.1e-10
	Niben101Scf03141g06003	AT1G76250-like protein [Capsella grandiflora]	2.587	8.6e-31
	Niben101Scf00715g09001	WRKY transcription factor 18	2.586	4.7e-37
	Niben101Scf03050g06003	Cytokinin dehydrogenase 5	2.585	5.3e-45
	Niben101Scf00063g14001	RING/FYVE/PHD zinc finger superfamily protein LENGTH=288	2.584	6.7e-42
	Niben101Scf00654g04021	Amino acid permease 2	2.581	3.1e-25
	Niben101Scf02792g02012	Annexin D4	2.581	6.9e-20
	Niben101Scf01319g04019	Protein of unknown function (DUF668) LENGTH=615	2.58	1.9e-42
	Niben101Scf00465g02003	Receptor-like protein kinase	2.575	2.4e-27
	Niben101Scf07465g02002	Auxin response factor 5	2.573	3.4e-08
	Niben101Scf01745g04011	Receptor-like protein kinase	2.573	3e-39
	Niben101Scf07345g00016	Respiratory burst oxidase homolog protein C	2.566	3.9e-46	NbRBOHd
	Niben101Scf17336g01004	BTB/POZ domain-containing protein	2.559	1e-09
	Niben101Scf02573g02001	Folic acid and derivative biosynthetic process; putative [Theobroma cacao] gb|EOX91983.1| Folic acid and derivative biosynthetic process; putative [Theobroma cacao]	2.559	1.5e-37
	Niben101Ctg15314g00004	Glutathione S-transferase 3	2.556	7.2e-22
	Niben101Scf06467g01006	Zinc finger protein 1	2.548	2.4e-37
	Niben101Scf02411g00007	Receptor like protein kinase S.2	2.547	3.8e-42
	Niben101Scf09079g01003	Tetraspanin-8	2.545	4.1e-43
	Niben101Scf01450g01001	Bifunctional arginine demethylase and lysyl-hydroxylase JMJD6	2.545	1.8e-44
	Niben101Scf16015g04006	vWA domain containing protein [Oryza sativa Japonica Group]	2.543	1.9e-43
	Niben101Scf02297g08006	cyclin-dependent kinase C;1 LENGTH=505	2.543	7.1e-44
	Niben101Scf10434g00020	Glutamyl-tRNA reductase family protein LENGTH=543	2.535	6.7e-40
	Niben101Scf20914g00007	ERD (early-responsive to dehydration stress) family protein LENGTH=785	2.528	3.1e-33
	Niben101Scf06344g06005	Caffeoyl-CoA O-methyltransferase 6	2.526	1.5e-43	NbCCoAOMT2
	Niben101Scf03949g00023	Chitinase 12	2.524	1.7e-22
	Niben101Scf01739g06006	Potassium-transporting ATPase B chain	2.524	4e-38
	Niben101Scf02537g05004	Protein EXORDIUM	2.521	5.8e-27
	Niben101Scf04294g06004	Receptor-like protein kinase	2.521	4.8e-35
	Niben101Scf01721g08007	WRKY transcription factor 22	2.52	9.3e-33
	Niben101Scf03280g00002	receptor lectin kinase LENGTH=675	2.52	1.6e-39
	Niben101Scf01380g02001	Chalcone-flavanone isomerase family protein LENGTH=398	2.516	8.6e-25
	Niben101Scf09365g00036	calcium-dependent protein kinase 30 LENGTH=541	2.515	1.1e-43
	Niben101Ctg15354g00005	wall-associated receptor kinase galacturonan-binding protein [Medicago truncatula]	2.515	8.1e-33
	Niben101Scf08869g01015	Haloacid dehalogenase-like hydrolase (HAD) superfamily protein LENGTH=263	2.514	0.0034
	Niben101Scf11261g00003	RING finger protein 44	2.514	1.3e-40
	Niben101Scf00530g11014	Receptor-like protein kinase	2.513	7e-42
	Niben101Scf15604g00020	Receptor-like protein kinase	2.507	1.5e-32
	Niben101Scf00745g02015	Receptor-like protein kinase 5	2.507	4.6e-37
	Niben101Scf10015g09016	Cell cycle control protein 50A	2.504	4e-41
	Niben101Scf08415g00010	Acetyl-coenzyme A synthetase	2.504	1.8e-15
	Niben101Scf06087g08005	Unknown protein	2.502	1.6e-19
	Niben101Scf04988g02018	hydroxyproline-rich glycoprotein family protein LENGTH=438	2.5	9.3e-40
	Niben101Scf11110g00023	Pathogen-related protein	2.498	7.2e-16
	Niben101Scf00788g03015	WRKY transcription factor 22	2.495	8.4e-33
	Niben101Scf01189g00001	Receptor-like protein kinase	2.493	1.2e-40
	Niben101Scf36674g00005	Aldehyde dehydrogenase family 1 member A3	2.489	4.8e-42
	Niben101Scf04400g01006	Nodulin-related protein 1; putative [Theobroma cacao] gb|EOY01764.1| Nodulin-related protein 1; putative [Theobroma cacao]	2.488	2.9e-19
	Niben101Scf29981g00010	Transducin family protein / WD-40 repeat family protein; putative isoform 5 [Theobroma cacao]	2.485	1.9e-17
	Niben101Scf07013g00006	Receptor-like protein kinase	2.481	1.2e-42
	Niben101Scf13180g02001	RNA-binding protein 1	2.477	4.1e-39
	Niben101Scf05468g06002	HXXXD-type acyl-transferase family protein LENGTH=446	2.475	1.6e-25
	Niben101Scf04727g07005	Long-chain-fatty-acid--CoA ligase 3	2.475	3.1e-43
	Niben101Scf01015g01002	Wound-induced protein	2.474	2.4e-35
	Niben101Scf00712g13012	Receptor-like protein kinase	2.47	7.5e-40
	Niben101Scf09846g01010	Quinone oxidoreductase	2.466	2.4e-35
	Niben101Scf01661g02017	LAG1 longevity assurance homolog 1	2.466	2.1e-28
	Niben101Scf04939g02007	Dual specificity protein phosphatase 4	2.464	3.1e-28
	Niben101Scf00573g00010	Protein phosphatase 2C family protein LENGTH=380	2.464	1e-12
	Niben101Scf08127g08009	6-phosphogluconate dehydrogenase; decarboxylating 3	2.463	1.4e-44
	Niben101Scf12528g00009	External alternative NAD(P)H-ubiquinone oxidoreductase B1; mitochondrial	2.459	1.8e-35
	Niben101Scf00873g02006	Cyclin-dependent kinase G-1	2.453	1.7e-41
	Niben101Scf01148g00007	Receptor-like protein kinase 2	2.452	9.4e-43
	Niben101Scf02605g09007	receptor kinase 3 LENGTH=850	2.449	1.7e-41
	Niben101Scf02240g06018	Dynamin-related protein 1E	2.448	3.2e-40
	Niben101Scf16939g00004	Eukaryotic aspartyl protease family protein LENGTH=583	2.441	9.1e-37
	Niben101Scf13185g00010	Long-chain-alcohol oxidase FAO1	2.441	1.4e-29
	Niben101Scf04592g00020	BURP domain-containing protein 3	2.441	7.7e-10
	Niben101Scf00890g01025	F-box protein PP2-B1	2.44	2.4e-30
	Niben101Scf01696g06043	receptor-like protein kinase 4 LENGTH=818	2.43	5.3e-27
	Niben101Scf20037g00022	Receptor-like protein kinase	2.429	6.5e-29
	Niben101Scf05678g01001	beta-glucan-binding protein 4 [Medicago truncatula]	2.422	3.2e-36
	Niben101Scf02749g01001	Lipoxygenase 3 LENGTH=919	2.418	2.1e-23	NbLOX3a
	Niben101Scf08199g01007	Protein phosphatase 2C 35	2.414	2.2e-34
	Niben101Scf08995g00012	heat shock transcription factor B3 LENGTH=244	2.409	6.2e-43
	Niben101Scf02792g03014	Annexin D3	2.408	9.4e-21
	Niben101Scf00370g00003	RING finger protein 44	2.408	5e-31
	Niben101Scf04487g04008	Protein kinase superfamily protein LENGTH=435	2.406	2.1e-31
	Niben101Scf06078g02011	CTF2A [Arabidopsis thaliana]	2.405	5.5e-39
	Niben101Scf02562g03012	serine-rich protein-related LENGTH=220	2.403	8.2e-14
	Niben101Scf07895g08001	phosphatidylinositol kinase putative [Albugo laibachii Nc14]	2.403	1.4e-26
	Niben101Scf09665g00001	SAUR-like auxin-responsive protein family LENGTH=170	2.399	6.1e-32
	Niben101Scf04802g01012	Dual specificity protein phosphatase 4	2.395	2.1e-39
	Niben101Scf03216g00001	Receptor-like protein kinase	2.395	4.2e-29
	Niben101Scf02026g02001	Caffeic acid 3-O-methyltransferase 1	2.393	2.1e-20
	Niben101Scf37250g00003	At5g51670-like protein [Capsella grandiflora]	2.387	4.2e-28
	Niben101Scf03651g05005	Calcium-binding EF-hand family protein LENGTH=335	2.385	1.7e-27
	Niben101Scf11689g03008	hydroxyproline-rich glycoprotein family protein LENGTH=438	2.381	3.9e-32
	Niben101Scf02658g05007	Aquaporin-1	2.381	5.8e-09
	Niben101Scf14679g00002	Short-chain dehydrogenase reductase 4	2.379	8.4e-41
	Niben101Scf08446g03011	receptor lectin kinase LENGTH=675	2.377	6.1e-29
	Niben101Scf04506g03011	adenylate kinase 1 LENGTH=246	2.377	6.6e-30
	Niben101Scf15077g00007	alpha/beta-Hydrolases superfamily protein	2.375	2.6e-33
	Niben101Scf05298g00004	O-fucosyltransferase family protein LENGTH=638	2.375	4.9e-32
	Niben101Scf02646g02009	Leucine-rich repeat-containing protein 7	2.375	7.8e-28
	Niben101Scf06823g02015	Protein phosphatase 2C family protein LENGTH=380	2.374	2.5e-37
	Niben101Scf01273g01018	Kelch-like protein 26	2.373	0.044
	Niben101Scf04398g03005	Transmembrane protein 45B	2.372	1.2e-33
	Niben101Scf01494g15009	Transducin/WD40 repeat-like superfamily protein LENGTH=415	2.369	5.1e-12
	Niben101Scf00381g06004	Auxin efflux carrier family protein LENGTH=395	2.368	3.4e-38
	Niben101Scf04133g01029	SPX domain-containing protein 4	2.366	5e-21
	Niben101Scf09686g00009	RNA-binding protein 1	2.365	1.3e-36
	Niben101Scf05998g03015	PLATZ transcription factor family protein LENGTH=213	2.365	6.8e-36
	Niben101Scf02738g01016	Proline dehydrogenase 2; mitochondrial	2.363	0.058
	Niben101Scf24679g00011	COBRA-like protein 7	2.362	7.9e-27
	Niben101Scf08843g01010	Acyl-CoA-binding domain-containing protein 3	2.359	6.6e-34
	Niben101Scf10840g01010	Respiratory burst oxidase homolog protein A	2.357	9.8e-34	NbRBOHf
	Niben101Scf05948g02026	BES1/BZR1 homolog protein 4	2.354	5e-24
	Niben101Scf00901g01003	MAC/Perforin domain-containing protein LENGTH=606	2.351	5.8e-30
	Niben101Scf06441g01026	GATA transcription factor 9	2.35	2.3e-29
	Niben101Scf01953g00003	SAUR-like auxin-responsive protein family LENGTH=121	2.348	2.6e-27
	Niben101Scf09928g01032	Folate-biopterin transporter	2.345	2.8e-31
	Niben101Scf04383g01013	Guanine nucleotide-binding protein alpha-1 subunit	2.345	1e-36
	Niben101Scf00046g03002	E3 ubiquitin-protein ligase RGLG2	2.345	3.1e-39
	Niben101Scf16105g00001	Sugar phosphate exchanger 2	2.342	8.3e-25
	Niben101Scf08680g00002	UDP-glucose 6-dehydrogenase 3	2.342	2.5e-38
	Niben101Scf03036g00005	Unknown protein	2.342	7.2e-33
	Niben101Scf02575g02002	Plant protein of unknown function (DUF247) LENGTH=531	2.34	1.5e-27
	Niben101Scf18107g00005	Aspartate aminotransferase B	2.34	1.8e-34
	Niben101Scf03209g00014	BnaA08g24990D [Brassica napus]	2.333	5.2e-27
	Niben101Scf02520g00006	Phosphatidylinositol transfer protein beta isoform	2.331	1.1e-35
	Niben101Scf09597g00012	Beta-1;3-galactosyltransferase 15	2.33	8.1e-32
	Niben101Scf07757g00006	Protein phosphatase 2C family protein LENGTH=384	2.329	7.2e-33
	Niben101Scf11795g00012	succinyldiaminopimelate aminotransferase [Pseudoalteromonas haloplanktis]	2.324	9e-14
	Niben101Scf06301g03008	Unknown protein	2.322	1.3e-26
	Niben101Scf00788g00008	N-methyl-L-tryptophan oxidase	2.322	1.9e-18
	Niben101Scf14299g00002	Mitochondrial substrate carrier family protein LENGTH=305	2.321	1.2e-38
	Niben101Scf00161g04007	CBS domain-containing protein CBSCBSPB4	2.316	1.4e-23
	Niben101Scf09928g01011	unknown protein; BEST Arabidopsis thaliana protein match is: unknown protein . LENGTH=466	2.312	1.5e-05
	Niben101Scf09711g00005	xyloglucan endotransglucosylase/hydrolase 30 LENGTH=343	2.312	1.2e-37
	Niben101Scf06153g03012	Ymc1 inner mitochondrial membrane transporter [Candida orthopsilosis Co 90-125] emb|CCG21122.1| Ymc1 inner mitochondrial membrane transporter [Candida orthopsilosis Co 90-125]	2.312	7.6e-28
	Niben101Scf04739g01006	Farnesyl pyrophosphate synthase	2.312	2.1e-17	NbFPPS1
	Niben101Scf04610g03015	Unknown protein	2.312	3.6e-38
	Niben101Scf00422g01021	Beta-galactosidase	2.312	7.9e-28
	Niben101Scf07491g00006	NAC domain containing protein 36 LENGTH=276	2.311	3.8e-14
	Niben101Scf08001g02007	BnaC01g33240D [Brassica napus]	2.31	2.4e-23
	Niben101Scf02631g01015	methylcrotonoyl-CoA carboxylase [Marinobacter sp. HL-58]	2.309	0.037
	Niben101Scf03009g03002	WRKY transcription factor 22	2.308	9.2e-35
	Niben101Scf02108g00007	cyclic nucleotide gated channel 19 LENGTH=729	2.308	1.9e-37
	Niben101Scf01294g05002	E3 ubiquitin-protein ligase TRIM39	2.305	6.5e-30
	Niben101Scf00132g02004	DCD (Development and Cell Death) domain protein LENGTH=349	2.305	2.1e-38
	Niben101Scf04287g03001	BnaA07g38810D [Brassica napus]	2.303	1.5e-18
	Niben101Scf03145g04002	BnaA02g13840D [Brassica napus]	2.303	6.6e-23
	Niben101Scf02522g00001	BnaC05g08810D [Brassica napus]	2.302	8e-13
	Niben101Scf03200g01014	Chitinase 12	2.298	1.7e-30
	Niben101Scf03036g00006	structural constituent of cell wall; putative [Ricinus communis] gb|EEF50850.1| structural constituent of cell wall; putative [Ricinus communis]	2.298	2e-35
	Niben101Scf00272g09012	Methylsterol monooxygenase 1	2.297	4.8e-29
	Niben101Scf01239g02002	O-methyltransferase 1	2.294	3.2e-39
	Niben101Scf03321g04008	Ankyrin repeat family protein LENGTH=662	2.293	2e-19
	Niben101Scf00675g03010	Annexin D5	2.292	2.2e-38
	Niben101Scf04993g05001	Scarecrow-like protein 13	2.288	4.1e-32
	Niben101Scf02564g03014	alpha/beta-Hydrolases superfamily protein LENGTH=412	2.283	2.7e-31
	Niben101Scf14311g00012	Receptor-like protein kinase	2.282	3.4e-27
	Niben101Scf00180g00006	External alternative NAD(P)H-ubiquinone oxidoreductase B1; mitochondrial	2.282	8.4e-07
	Niben101Scf11214g00007	Chitinase-3-like protein 1	2.28	7.7e-37
	Niben101Scf01785g10024	Homologous to ACRE180	2.279	5e-08
	Niben101Scf13180g01004	Thioredoxin reductase	2.279	4.1e-35
	Niben101Scf14591g01003	unknown protein; BEST Arabidopsis thaliana protein match is: unknown protein . LENGTH=263	2.276	1.1e-23
	Niben101Scf08533g02018	BnaA03g47070D [Brassica napus]	2.274	9.7e-36
	Niben101Scf01101g05008	Clathrin light chain 2	2.271	1.8e-34
	Niben101Scf02063g04001	Electron transfer flavoprotein subunit beta	2.27	4.8e-35
	Niben101Scf10434g00017	Glutamyl-tRNA(Gln) amidotransferase subunit A	2.267	4.9e-36
	Niben101Scf00225g03002	Transducin/WD40 repeat-like superfamily protein LENGTH=341	2.267	1e-29
	Niben101Scf02130g00004	Protein SSH4	2.265	1.1e-27
	Niben101Scf09119g01011	Vacuolar protein sorting-associated protein 28 homolog 2	2.265	5.8e-29
	Niben101Scf02338g00006	ferrochelatase 1 LENGTH=466	2.265	1.6e-34
	Niben101Scf06851g01006	BnaC06g19990D [Brassica napus]	2.262	6.8e-22
	Niben101Scf01077g02010	C2 domain-containing protein / GRAM domain-containing protein LENGTH=594	2.258	8.1e-35
	Niben101Scf04217g00003	Vesicle-associated protein 1-1	2.257	8.2e-28
	Niben101Scf01055g00003	Glycerophosphodiester phosphodiesterase 1	2.256	4.4e-24
	Niben101Ctg15555g00001	Phosphatidylinositol-binding clathrin assembly protein	2.256	2.5e-29
	Niben101Scf08653g07030	Calcium-dependent lipid-binding (CaLB domain) family protein LENGTH=177	2.255	4.4e-28
	Niben101Scf02621g05001	Baculoviral IAP repeat-containing protein 3	2.255	2.5e-30
	Niben101Scf06236g03019	Protein kinase superfamily protein LENGTH=409	2.252	8.2e-18
	Niben101Scf00821g13003	Protein phosphatase inhibitor 2	2.252	3.7e-28
	Niben101Scf01228g04007	Protein trichome birefringence-like 38	2.251	9e-15
	Niben101Scf02790g01008	Diacylglycerol O-acyltransferase 1	2.246	4.6e-31
	Niben101Scf01719g08001	ABC transporter G family member 41	2.246	2.2e-37
	Niben101Scf13831g00008	U-box domain-containing protein 28	2.24	4.5e-34
	Niben101Scf06050g01009	receptor kinase 3 LENGTH=850	2.24	4e-26
	Niben101Scf00087g04004	Beta-1;3-galactosyltransferase 7	2.24	3.4e-31
	Niben101Ctg12839g00001	aspartic-type endopeptidase/ pepsin A [Zea mays] gb|ACG28820.1| aspartic-type endopeptidase/ pepsin A [Zea mays]	2.24	1.6e-26
	Niben101Scf07152g04035	RNA-binding protein Nova-2	2.239	2.2e-31
	Niben101Scf02922g00001	soluble N-ethylmaleimide-sensitive factor adaptor protein 33 LENGTH=300	2.235	2e-33
	Niben101Scf00024g04005	calcium-dependent protein kinase 30 LENGTH=541	2.234	5.5e-32
	Niben101Scf16022g04010	Phospholipase D gamma1/2	2.233	5.2e-35	NbPLDβ2
	Niben101Scf13593g00007	RPM1 interacting protein 4 transcript 2 [Lactuca saligna]	2.232	2.4e-33
	Niben101Scf04732g01028	Receptor like protein kinase S.3	2.231	1.2e-23
	Niben101Scf02537g05005	Protein EXORDIUM	2.229	7.5e-21
	Niben101Scf10434g00038	Octicosapeptide/Phox/Bem1p family protein LENGTH=513	2.228	8.6e-33
	Niben101Scf02949g13003	Serine/threonine-protein phosphatase PP-Z	2.227	1.4e-31
	Niben101Scf01100g04008	Long-chain-fatty-acid--CoA ligase 1	2.226	1.1e-10
	Niben101Scf06397g02009	Protein PLANT CADMIUM RESISTANCE 10	2.225	7.2e-35
	Niben101Scf33026g00002	U-box domain-containing protein 27	2.224	1.3e-20
	Niben101Scf03702g04003	Pecanex-like protein 1	2.224	2.1e-22
	Niben101Scf02050g01029	Receptor-like protein kinase	2.222	1.8e-27
	Niben101Scf06205g02013	Transmembrane emp24 domain-containing protein A	2.22	1.2e-35
	Niben101Scf04785g00012	Sodium/hydrogen exchanger 2	2.22	1.1e-32
	Niben101Scf05799g02010	Allene oxide synthase	2.219	7.6e-16	NbAOS1
	Niben101Scf01249g04001	Potassium voltage-gated channel subfamily H member 3	2.217	1.1e-32
	Niben101Scf05177g01019	GRAM domain-containing protein / ABA-responsive protein-related LENGTH=219	2.216	0.088
	Niben101Scf03240g00007	Receptor-like protein kinase 2	2.214	7.4e-31
	Niben101Scf07402g00014	Dehydrogenase/reductase SDR family member 4	2.211	6.6e-35
	Niben101Scf04339g06013	Transmembrane proteins 14C LENGTH=119	2.211	1e-26
	Niben101Scf12560g00024	U-box domain-containing protein 44	2.21	3.1e-29
	Niben101Scf02565g02003	Ethylene-responsive transcription factor 1	2.209	2.1e-30
	Niben101Scf21770g00007	Serine/threonine protein phosphatase family protein LENGTH=793	2.206	3e-34
	Niben101Scf20564g00002	Calcium-binding EF-hand family protein LENGTH=209	2.206	2.7e-32
	Niben101Scf05731g00021	Receptor-like protein kinase	2.205	4.5e-28
	Niben101Scf00953g00004	Receptor-like protein kinase 2	2.205	1.3e-29
	Niben101Scf19336g00004	1-aminocyclopropane-1-carboxylate oxidase 3	2.204	0.0088
	Niben101Scf05883g02007	Membrane transporter D1	2.204	3.1e-32
	Niben101Scf00766g00013	lysine ketoglutarate reductase trans-splicing protein [Medicago truncatula]	2.203	1.8e-26
	Niben101Scf06200g02013	MAC/Perforin domain-containing protein LENGTH=612	2.202	2.2e-33
	Niben101Scf02955g04004	Receptor-like protein kinase	2.201	1.4e-26
	Niben101Scf00490g01040	Protein STAY-GREEN; chloroplastic	2.2	4.1e-21	NbSGR1
	Niben101Scf04703g03003	SAUR-like auxin-responsive protein family LENGTH=170	2.2	5.1e-29
	Niben101Scf06684g01008	heavy metal transport/detoxification superfamily protein [Medicago truncatula]	2.199	3.4e-34
	Niben101Scf01396g02011	5'-methylthioadenosine/S-adenosylhomocysteine nucleosidase	2.198	3.1e-22
	Niben101Scf02300g00024	product [Oryza sativa Japonica Group]	2.198	9.6e-31
	Niben101Scf10126g00007	arogenate dehydrogenase	2.196	0.00018
	Niben101Scf11535g01030	TenA family transcriptional regulator [Prochlorococcus sp. W7]	2.191	8.2e-30
	Niben101Scf02637g00012	Vacuolar protein sorting-associated protein 27	2.191	1.1e-34
	Niben101Scf01696g06053	calcium-binding EF hand family protein LENGTH=324	2.191	4.7e-32
	Niben101Scf09686g00011	Thioredoxin reductase	2.19	1.1e-33
	Niben101Scf14883g01004	conserved hypothetical protein [Ricinus communis] gb|EEF30309.1| conserved hypothetical protein [Ricinus communis]	2.189	2.8e-06
	Niben101Scf30670g00003	DUF1685 family protein [Medicago truncatula]	2.189	2.1e-16
	Niben101Scf03114g02002	heavy metal transport/detoxification superfamily protein [Medicago truncatula]	2.185	3.8e-34
	Niben101Scf05011g00001	Tumor susceptibility gene 101 protein	2.184	2.2e-22
	Niben101Scf00370g03023	Mevalonate kinase	2.183	1.2e-27
	Niben101Scf00369g21004	F-box protein PP2-B1	2.18	3.5e-10
	Niben101Scf00317g00011	Oxidoreductase family protein LENGTH=368	2.18	5.3e-06
	Niben101Scf10124g03002	RabGAP/TBC domain-containing protein LENGTH=690	2.179	1.6e-27
	Niben101Scf08130g00014	Glutathione S-transferase U8	2.178	9.6e-19
	Niben101Scf05301g00016	Serine/threonine protein phosphatase family protein LENGTH=793	2.178	2.5e-33
	Niben101Scf16152g00011	BnaA07g35980D [Brassica napus]	2.176	3.5e-21
	Niben101Scf02537g03012	Bifunctional arginine demethylase and lysyl-hydroxylase JMJD6	2.176	5.5e-32
	Niben101Scf06347g04039	SPX domain-containing protein 2	2.175	1.9e-13
	Niben101Scf11836g00008	LOB domain-containing protein 38	2.174	7.3e-06
	Niben101Scf03194g00009	Aldose 1-epimerase	2.174	7.4e-32
	Niben101Scf06395g00002	Inner membrane metabolite transport protein YdjE	2.173	5.9e-28
	Niben101Scf01184g09001	Cytochrome P450 superfamily protein LENGTH=513	2.172	1.2e-18
	Niben101Scf02290g00004	cyclic nucleotide gated channel 1 LENGTH=716	2.168	7e-33
	Niben101Scf10560g00010	Cytochrome P450 superfamily protein LENGTH=513	2.165	6.3e-29
	Niben101Scf01574g09001	Calmodulin-binding family protein [Populus trichocarpa]	2.165	2.7e-32
	Niben101Scf01102g00002	U-box domain-containing protein 4	2.163	1.8e-21
	Niben101Scf09822g01016	UDP-Glycosyltransferase superfamily protein LENGTH=453	2.163	8e-34
	Niben101Scf04191g04019	Phospholipid-transporting ATPase 3	2.16	8.6e-34
	Niben101Scf01397g00020	14-3-3-like protein GF14-F	2.159	4e-23
	Niben101Scf01742g05006	Succinyl-CoA ligase [ADP-forming] subunit beta	2.158	4.9e-34
	Niben101Scf13196g00010	Potassium-transporting ATPase B chain	2.156	2.8e-33
	Niben101Scf04171g01017	Senescence/dehydration-associated protein-related LENGTH=452	2.155	3.2e-28
	Niben101Scf00492g04001	Calcium-binding protein 4	2.154	4.6e-32
	Niben101Scf01119g03004	Protein of unknown function (DUF594) LENGTH=798	2.151	6.8e-17
	Niben101Scf05298g06007	Serine/threonine-protein phosphatase PP-Z	2.148	4.8e-29
	Niben101Scf03461g01006	unknown protein; BEST Arabidopsis thaliana protein match is: unknown protein . LENGTH=348	2.147	8.2e-32
	Niben101Scf07563g02014	Calcium-dependent lipid-binding (CaLB domain) family protein LENGTH=247	2.144	1.5e-30
	Niben101Scf01961g02007	WRKY transcription factor 6	2.141	2.8e-20
	Niben101Ctg14095g00001	Vacuolar iron transporter homolog 4	2.138	6.4e-24
	Niben101Scf05152g00001	Serine/threonine-protein kinase 38-like	2.136	5.5e-25
	Niben101Scf04217g04003	Plant invertase/pectin methylesterase inhibitor superfamily protein LENGTH=202	2.133	5.4e-10
	Niben101Scf00428g12008	Ras-related protein Rab-8	2.133	2.9e-33
	Niben101Scf01009g02001	BnaA07g37710D [Brassica napus]	2.131	2.2e-23
	Niben101Scf01090g02014	Actin-depolymerizing factor	2.13	4.9e-31
	Niben101Scf03702g04011	Unknown protein	2.127	2.4e-32
	Niben101Scf03227g05016	cationic amino acid transporter 2 LENGTH=635	2.127	1.8e-30
	Niben101Scf02305g01018	receptor kinase 1 LENGTH=843	2.124	6.1e-20
	Niben101Scf03864g01015	Inorganic pyrophosphatase	2.122	6.7e-26
	Niben101Scf01514g00004	Tyrosine phosphatase family protein LENGTH=203	2.121	2e-22
	Niben101Scf00779g06009	12-oxophytodienoate reductase 1	2.121	2.4e-30	NbOPR1
	Niben101Scf01842g06014	alpha/beta-Hydrolases superfamily protein LENGTH=364	2.118	3e-20
	Niben101Scf00577g07003	BnaC07g23050D [Brassica napus]	2.118	2.8e-29
	Niben101Scf05749g02021	Protein phosphatase 2C family protein LENGTH=380	2.112	1.8e-24
	Niben101Scf00850g01028	Protein kinase superfamily protein LENGTH=412	2.112	3.7e-29
	Niben101Scf24333g00003	Transmembrane amino acid transporter family protein LENGTH=489	2.11	4.9e-21
	Niben101Scf06101g02007	Late embryogenesis abundant protein Lea5	2.11	2.3e-25
	Niben101Scf03674g00005	Pyrimidine-specific ribonucleoside hydrolase RihA	2.11	1.9e-27
	Niben101Scf02763g00016	Cation/calcium exchanger 4	2.109	3.6e-23
	Niben101Scf00883g02011	BnaA09g07910D [Brassica napus]	2.107	8.6e-22
	Niben101Scf03028g01011	NAC domain-containing protein 2	2.107	1.5e-28
	Niben101Scf01063g04003	Class E vacuolar protein-sorting machinery protein HSE1	2.105	7.7e-33
	Niben101Scf02171g00008	mitogen-activated protein kinase 3	2.104	1.3e-32
	Niben101Scf01333g00001	Receptor like protein kinase S.2	2.104	4.9e-17
	Niben101Scf02340g01003	Aluminium induced protein with YGL and LRDR motifs LENGTH=250	2.103	0.0079
	Niben101Scf00404g01014	Secretory carrier-associated membrane protein 2	2.097	6e-31
	Niben101Scf02805g03007	Lipid phosphate phosphatase 1	2.096	5.6e-29
	Niben101Ctg09534g00001	Bifunctional arginine demethylase and lysyl-hydroxylase JMJD6	2.093	3.3e-21
	Niben101Scf09101g00003	Mitochondrial substrate carrier family protein LENGTH=331	2.092	1.3e-23
	Niben101Scf04845g00031	RNA pyrophosphohydrolase	2.092	9.2e-27
	Niben101Scf03101g01001	Dolichyl-diphosphooligosaccharide--protein glycosyltransferase subunit 1B	2.091	3.4e-29
	Niben101Scf02725g02001	C2 domain-containing protein	2.091	2.9e-30
	Niben101Scf02362g02014	WRKY transcription factor 1	2.09	4.9e-33
	Niben101Scf00189g06007	RING finger protein 44	2.088	7.7e-28
	Niben101Scf01073g01008	Linoleate 9S-lipoxygenase 1	2.085	2.9e-28
	Niben101Scf11261g02005	RING finger protein 157	2.084	1.1e-22
	Niben101Scf02740g08001	U-box domain-containing protein 4	2.084	7.6e-20
	Niben101Scf06757g00019	Polyamine oxidase 3	2.084	2.5e-22
	Niben101Scf06295g04002	receptor kinase 1 LENGTH=843	2.084	9e-23
	Niben101Scf04903g01014	Serine/threonine-protein kinase	2.081	5.9e-23
	Niben101Scf02217g05010	Receptor-like protein kinase 5	2.081	1.1e-24
	Niben101Scf00444g00008	Protein phosphatase 2C 35	2.079	6.1e-28
	Niben101Scf01238g01006	EG5651 [Manihot esculenta]	2.078	2.6e-22
	Niben101Scf03759g01002	Protein kinase superfamily protein LENGTH=577	2.078	1.6e-27
	Niben101Scf06280g02017	BnaA05g33920D [Brassica napus]	2.076	1e-18
	Niben101Scf04943g00013	Receptor-like protein kinase	2.076	4.9e-12
	Niben101Scf06902g02019	Receptor-like protein kinase	2.075	5.1e-26
	Niben101Scf39364g00010	Senescence/dehydration-associated protein-related LENGTH=452	2.072	3e-30
	Niben101Scf03035g02006	Protein phosphatase 2C family protein LENGTH=283	2.072	1.7e-30
	Niben101Scf11064g00002	Enoyl-CoA hydratase	2.07	1.3e-29
	Niben101Scf02537g14003	alpha/beta-Hydrolases superfamily protein LENGTH=311	2.07	1.1e-26
	Niben101Scf11709g01025	Dehydrogenase/reductase SDR family member 4	2.068	7.2e-30
	Niben101Scf06148g00002	E3 ubiquitin-protein ligase LIN-like protein; putative [Medicago truncatula]	2.067	6.4e-31
	Niben101Scf04053g03008	Receptor-like protein kinase 2	2.067	1.6e-27
	Niben101Scf03450g02023	Ankyrin repeat family A protein 2	2.067	2.4e-31
	Niben101Scf00113g03002	Ethylene-responsive transcription factor-like protein	2.065	2.1e-18
	Niben101Scf00503g01003	UDP-Glycosyltransferase superfamily protein LENGTH=480	2.065	3.6e-29
	Niben101Scf01520g08013	RING finger protein 113 homolog	2.064	4.3e-16
	Niben101Scf27945g00015	NAC domain-containing protein 86	2.063	1.6e-29
	Niben101Scf07304g02018	lysine-ketoglutarate reductase/saccharopine dehydrogenase bifunctional enzyme LENGTH=1064	2.062	0.019
	Niben101Scf06461g04011	Protein kinase superfamily protein LENGTH=412	2.062	2.8e-24
	Niben101Scf10333g00026	nucleotide-binding site leucine-rich repeat protein; partial [Rhododendron formosanum]	2.059	7.1e-23
	Niben101Scf02385g01005	PLATZ transcription factor family protein LENGTH=227	2.059	4.4e-27
	Niben101Scf09554g01006	Membrane-anchored ubiquitin-fold protein 1	2.057	1.5e-23
	Niben101Scf02375g03004	alpha/beta-Hydrolases superfamily protein LENGTH=412	2.057	2.4e-26
	Niben101Scf02039g01002	Plant protein of unknown function (DUF946) LENGTH=567	2.057	6.7e-29
	Niben101Scf11362g01012	Ras-related protein Rab-25	2.055	1.2e-19
	Niben101Scf15979g00001	unknown protein; BEST Arabidopsis thaliana protein match is: unknown protein . LENGTH=117	2.052	1.7e-20
	Niben101Scf04347g01031	Phosphatidylinositol 3- and 4-kinase ;Ubiquitin family protein LENGTH=574	2.05	6.4e-31
	Niben101Scf00747g12032	Glutamate receptor 2.8	2.049	9.4e-30
	Niben101Scf09788g00010	Serine/threonine-protein kinase 4 homolog B	2.048	3.2e-24
	Niben101Scf05081g01018	Receptor-like protein kinase	2.045	7.6e-29
	Niben101Scf10142g00013	BnaC06g39460D [Brassica napus]	2.044	9e-21
	Niben101Scf03607g01008	UDP-Glycosyltransferase superfamily protein LENGTH=485	2.044	9.7e-21
	Niben101Scf06525g03013	mRNA inducible by salicylic acid or by TMV during Systemic Acquired Resistance response.' [Nicotiana tabacum]	2.044	4.4e-14
	Niben101Scf09321g01008	Inorganic pyrophosphatase 1	2.042	5.8e-25
	Niben101Scf11721g00002	receptor kinase 3 LENGTH=850	2.041	9.7e-30
	Niben101Scf03340g05001	receptor-like protein kinase 4 LENGTH=818	2.041	3.1e-24
	Niben101Scf00414g07005	Farnesyl pyrophosphate synthase 1	2.039	4.4e-31	NbFPPS2
	Niben101Scf00189g00004	14-3-3-like protein GF14-F	2.038	7.8e-31
	Niben101Scf07655g01015	Cation-chloride cotransporter 1	2.037	5.5e-21
	Niben101Scf00148g00004	Plant invertase/pectin methylesterase inhibitor superfamily protein LENGTH=203	2.037	1e-20
	Niben101Scf05061g02010	Secretory carrier-associated membrane protein 3	2.036	3.2e-30
	Niben101Scf06439g02001	Plant regulator RWP-RK family protein LENGTH=947	2.035	9.8e-19
	Niben101Scf16258g02004	Defensin J1-2	2.032	3.8e-23
	Niben101Scf11150g01003	VQ motif-containing protein LENGTH=362	2.03	3.2e-18
	Niben101Scf10900g00001	BnaC05g43020D [Brassica napus]	2.028	2.9e-20
	Niben101Scf05717g03001	BnaC05g23010D [Brassica napus]	2.028	2.1e-23
	Niben101Scf00370g04030	Peroxisomal adenine nucleotide carrier 1	2.027	3.5e-24
	Niben101Scf00428g12017	conserved hypothetical protein [Ricinus communis] gb|EEF30595.1| conserved hypothetical protein [Ricinus communis]	2.024	2.5e-19
	Niben101Scf09156g00023	Choline/ethanolamine kinase	2.024	4.8e-20
	Niben101Scf01100g01006	3-ketoacyl-CoA thiolase	2.024	1e-30
	Niben101Scf00819g07001	Transmembrane amino acid transporter family protein LENGTH=435	2.024	1.2e-24
	Niben101Ctg16374g00004	Formin-like protein 5	2.022	3.4e-20
	Niben101Scf08057g00006	Protein PLANT CADMIUM RESISTANCE 2	2.021	1.7e-11
	Niben101Scf04119g03004	Protein NRT1/ PTR FAMILY 4.3	2.019	4.4e-10
	Niben101Scf07089g02004	UDP-Glycosyltransferase superfamily protein LENGTH=481	2.019	3e-23
	Niben101Scf01746g03002	Ras-related protein Rab-8B	2.018	1.3e-24
	Niben101Scf11084g00011	Calcium-transporting ATPase 2	2.017	9.5e-31
	Niben101Scf02386g00005	Citrate synthase	2.017	1.6e-26
	Niben101Scf06928g01009	Receptor-like protein kinase	2.016	9.8e-20
	Niben101Scf07926g09002	Plant protein of unknown function (DUF868) LENGTH=389	2.015	1.1e-22
	Niben101Scf01934g02004	Glucan endo-1;3-beta-glucosidase B	2.015	6e-17
	Niben101Scf02405g04011	UDP-glucuronic acid decarboxylase 1 LENGTH=458	2.013	9.5e-22
	Niben101Scf00180g00004	Endonuclease 1	2.013	0.00049
	Niben101Scf14513g00014	Protein OBERON 3	2.012	5.9e-27
	Niben101Scf03115g02008	Heat shock 70 kDa protein	2.012	4.5e-07
	Niben101Scf01719g08010	ABC transporter ATP-binding protein YtrE	2.012	9e-31
	Niben101Scf01423g01005	Bifunctional uridylyltransferase/uridylyl-removing enzyme	2.012	6.3e-23
	Niben101Scf00047g03013	MAC/Perforin domain-containing protein LENGTH=627	2.01	1.1e-25
	Niben101Scf17839g01006	Methylenetetrahydrofolate reductase 1	2.006	3e-28
	Niben101Scf01037g04009	Receptor-like protein kinase	2.006	4.3e-29
	Niben101Scf17164g00006	BnaA02g14930D [Brassica napus]	2.005	6.5e-29
	Niben101Scf04294g01002	LysM domain-containing GPI-anchored protein 2	2.003	1.8e-18
	Niben101Scf00897g03002	Glutathione S-transferase 3	2.002	2.3e-30
	Niben101Scf00669g01008	UDP-glucuronic acid decarboxylase 1 LENGTH=458	2.002	6.9e-24
	Niben101Scf00307g01030	Receptor-like protein kinase	2.002	1.4e-21
	Niben101Scf04183g00005	receptor-like protein kinase 4 LENGTH=818	2.001	4.5e-27
	Niben101Scf25777g00001	Homeobox-leucine zipper protein ATHB-7	2	0.00081

## Sheet: AGL1 and P19 UP
	Genes up-regulated in AGL1 and P19 samples
	Number of significant genes identified: 11
			AGL1		P19
	Niben	Annotation	Log2FC	padj	Log2FC	padj	Attributed gene names
	Niben101Scf02298g06013	Sugar transporter 1 LENGTH=522	2.615	9.6e-09	4.345	3.7e-48
	Niben101Scf08939g02004	conserved hypothetical protein [Ajellomyces dermatitidis]	3.916	3.1e-10	4.256	3.9e-45
	Niben101Scf12673g01032	Exostosin family protein LENGTH=480	3.266	3.3e-10	3.284	1.2e-28
	Niben101Scf01060g00002	FAD-binding Berberine family protein LENGTH=537	2.363	3.1e-05	3.259	5.1e-13
	Niben101Scf28115g00001	receptor lectin kinase LENGTH=675	2.462	0.00079	2.949	7.9e-40
	Niben101Scf00271g07025	FAD-binding Berberine family protein LENGTH=532	2.208	3e-06	2.734	2.6e-24
	Niben101Scf00055g03019	Sec14p-like phosphatidylinositol transfer family protein LENGTH=296	2.537	4.2e-19	2.387	3.1e-23
	Niben101Scf06916g01011	NAC domain-containing protein 2	2.24	7.3e-13	2.34	7.5e-25
	Niben101Scf05166g01022	ABC transporter A family member 12	2.289	1.5e-08	2.215	4.6e-21
	Niben101Scf04886g00001	Guanine nucleotide-binding protein G(I)/G(S)/G(T) subunit beta-3	2.063	0.00095	2.215	2.1e-13
	Niben101Scf01888g07008	BnaC06g38130D [Brassica napus]	2.169	1.4e-05	2.002	1.1e-17

## Sheet: AGL1 and H5 UP
	Genes up-regulated in AGL1 and H5 samples
	Number of significant genes identified: 16
			AGL1		H5
	Niben	Annotation	Log2FC	padj	Log2FC	padj	Attributed gene names
	Niben101Scf06424g00003	kunitz trypsin inhibitor 1 LENGTH=215	2.908	0.098	9.452	0	NbKTI3
	Niben101Scf00773g08003	Wound-induced protein 1	2.103	0.044	5.311	4.4e-95	NbPR4b
	Niben101Scf04869g06008	Unknown protein	2.026	4.2e-14	3.204	6.9e-52
	Niben101Scf13703g01006	Heat shock 70 kDa protein 6	3.362	1.6e-06	3.141	1.4e-06
	Niben101Scf05756g00005	Unknown protein	2.386	0.038	2.928	3.9e-08
	Niben101Scf00611g09003	Unknown protein	2.324	0.02	2.92	9.3e-09
	Niben101Scf00327g01037	Receptor-like protein kinase	2.079	0.00074	2.893	8.1e-52
	Niben101Scf01842g05007	alpha/beta-Hydrolases superfamily protein LENGTH=364	2.034	8.4e-17	2.797	2.1e-47
	Niben101Scf35444g00004	Glutathione S-transferase U8	2.004	1.3e-06	2.789	4.2e-54
	Niben101Ctg14008g00002	UDP-Glycosyltransferase superfamily protein LENGTH=492	2.042	2.6e-20	2.723	4.1e-44
	Niben101Scf00815g00012	ATP-dependent zinc metalloprotease FtsH	2.392	5.6e-08	2.525	1.1e-15
	Niben101Scf08566g08014	Peroxidase N1	2.114	0.098	2.398	4.9e-08
	Niben101Scf30596g00003	ER lumen protein retaining receptor family protein LENGTH=272	2.111	2e-09	2.194	1.2e-23
	Niben101Scf05534g01007	calcium-dependent protein kinase 4 LENGTH=501	2.131	1.1e-11	2.079	3.4e-28
	Niben101Scf01084g01009	mRNA inducible by salicylic acid or by TMV during systemic acquired resistance response' [Nicotiana tabacum] gb|AAB24788.1| systemic acquired resistance gene SAR8.2a product [Nicotiana tabacum=tobacco; Xanthi nc; TMV-inoculated plants; Peptide; 95 aa]	2.482	2.1e-17	2.075	0.00094
	Niben101Scf10306g00003	WRKY transcription factor 1	2.165	2.9e-07	2.074	1.8e-13

## Sheet: P19 and H5 UP
	Genes up-regulated in P19 and H5 samples
	Number of significant genes identified: 249
			P19		H5
	Niben	Annotation	Log2FC	padj	Log2FC	padj	Attributed gene names
	Niben101Scf04717g02003	harpin-induced-like protein [Medicago truncatula]	5.725	0.044	9.549	3.4e-258	NbHIN1b
	Niben101Scf03493g00022	CASP-like protein 4D1	6.792	0.023	8.351	1.6e-83
	Niben101Scf05206g02002	Heavy metal transport/detoxification superfamily protein LENGTH=358	8.766	1.3e-09	8.177	9.5e-147
	Niben101Scf27527g00004	PAR1 protein LENGTH=183	6.125	1.1e-05	7.905	2.8e-199
	Niben101Scf08020g01008	Receptor expression-enhancing protein 4	7.895	0.016	7.461	1.7e-87
	Niben101Scf03927g01003	Calcium-transporting ATPase	6.84	1.8e-05	7.441	7.3e-88
	Niben101Scf08575g03004	Late embryogenesis abundant (LEA) hydroxyproline-rich glycoprotein family LENGTH=252	4.429	9.5e-05	7.23	1.9e-199
	Niben101Scf03865g03002	Ornithine decarboxylase	5.057	0.033	6.928	6e-149
	Niben101Scf02479g03009	PAR1 protein LENGTH=183	5.121	2.9e-05	6.925	6.2e-195
	Niben101Scf02694g06025	transmembrane protein; putative [Medicago truncatula]	4.058	4.6e-05	6.91	1.2e-129
	Niben101Scf02222g00005	Late embryogenesis abundant (LEA) hydroxyproline-rich glycoprotein family LENGTH=252	4.322	0.004	6.81	3e-162
	Niben101Scf05295g05011	receptor kinase 3 LENGTH=850	4.997	2.3e-07	6.765	2.5e-148
	Niben101Scf01534g00004	MtN26 [Medicago truncatula]	5.354	0.012	6.724	3.6e-164
	Niben101Scf03096g01022	Cysteine-rich repeat secretory protein 38	5.982	0.00048	6.517	4e-70
	Niben101Scf21242g00003	MLO-like protein 6	4.569	5.5e-05	6.378	1.2e-47	NbMLO6b
	Niben101Scf15327g00001	Calcium-binding protein CML39	5.931	0.041	6.374	1.3e-111
	Niben101Scf00700g00005	Terpenoid synthase 18	2.948	0.003	6.351	6.9e-178	NbTPS1
	Niben101Scf02349g03003	Peroxidase 4	6.309	2.2e-65	6.293	6.9e-110
	Niben101Scf18106g01015	Mitochondrial chaperone BCS1 [Medicago truncatula] gb|AET03875.1| P-loop nucleoside triphosphate hydrolase superfamily protein [Medicago truncatula]	5.132	1e-18	6.285	1.8e-115
	Niben101Scf15920g00003	Acetyl esterase	3.569	0.0049	6.268	1.1e-153
	Niben101Scf01147g04015	Protein PLANT CADMIUM RESISTANCE 8	4.499	0.056	6.208	8.4e-160
	Niben101Scf01534g02014	Unknown protein	6.205	0.0031	6.162	2.6e-132
	Niben101Scf00024g00008	Germin-like protein subfamily T member 2	3.8	1.7e-06	6.07	9.9e-147
	Niben101Scf22213g00001	Vacuolar protein sorting-associated protein 4	4.992	0.00087	5.973	4.9e-93
	Niben101Scf04894g00006	UDP-glucose 4-epimerase	4.492	6.3e-15	5.892	8.8e-121
	Niben101Scf09512g03008	1-aminocyclopropane-1-carboxylate synthase-like protein 1	3.865	0.035	5.655	4e-44	NbACS3
	Niben101Scf05928g03007	Receptor-like protein kinase	3.428	0.024	5.589	3.5e-142
	Niben101Scf04632g03006	beta-fructofuranosidase [Solanum lycopersicum]	3.534	0.082	5.552	1.8e-80	NbCWI2
	Niben101Scf05901g01008	Calcium-dependent lipid-binding (CaLB domain) family protein LENGTH=289	4.15	0.081	5.533	1.9e-131
	Niben101Scf01479g01004	NAC domain containing protein 42 LENGTH=275	4.62	0.00058	5.519	8.7e-60
	Niben101Scf05029g02016	Calcium-binding EF-hand family protein LENGTH=155	4.676	0.044	5.476	3.9e-104
	Niben101Scf03108g12002	BnaA09g30640D [Brassica napus]	3.283	1.8e-05	5.47	3e-126
	Niben101Scf05631g00014	Non-specific lipid-transfer protein 2	4.572	4.4e-09	5.37	1.3e-17
	Niben101Scf04403g00012	methyl esterase 15 LENGTH=444	3.449	0.00077	5.211	1.3e-120
	Niben101Scf10559g01042	product [Oryza sativa Japonica Group]	3.707	0.0035	5.186	3.1e-103
	Niben101Scf07488g01015	Unknown protein	3.344	4.2e-26	5.156	2e-109
	Niben101Scf01494g15008	BnaC05g14690D [Brassica napus]	4.142	1.3e-07	5.123	4.1e-58
	Niben101Scf08806g02004	Acetyl esterase	3.179	0.023	5.082	2.4e-86
	Niben101Scf06245g01017	Terpene synthase 5	2.701	0.055	5.074	2.8e-135
	Niben101Scf05694g00009	Syntaxin-121	2.904	0.0061	5.008	2.5e-115
	Niben101Scf02411g00015	receptor kinase 3 LENGTH=850	3.208	0.048	4.995	2.7e-107
	Niben101Scf05060g07008	calcium ion binding protein; putative [Ricinus communis] gb|EEF30528.1| calcium ion binding protein; putative [Ricinus communis]	3.659	2.8e-25	4.855	3.1e-42
	Niben101Scf06509g02006	Receptor-like protein kinase 5	2.78	0.00041	4.795	1.4e-115
	Niben101Scf01789g03003	Chitinase-3-like protein 1	2.723	0.048	4.782	2.1e-91
	Niben101Scf01189g04025	Late embryogenesis abundant (LEA) hydroxyproline-rich glycoprotein family LENGTH=252	2.732	0.034	4.76	9.1e-105
	Niben101Scf10846g00019	receptor kinase 2 LENGTH=847	2.889	0.0075	4.757	7.1e-105
	Niben101Scf04963g05001	Golgi apparatus membrane protein TVP38	3.387	5e-06	4.752	9.6e-95
	Niben101Scf10412g02017	Serine/threonine-protein kinase 4	3.363	0.0084	4.749	8.6e-106
	Niben101Scf11416g00017	Receptor-like protein kinase	3.508	3e-08	4.734	2.8e-85
	Niben101Scf00428g09008	Receptor-like protein kinase	2.319	0.013	4.732	9.2e-119
	Niben101Scf08390g03006	Secoisolariciresinol dehydrogenase	3.02	3.2e-12	4.728	2.1e-96
	Niben101Scf06650g00006	Pectinesterase/pectinesterase inhibitor U1	4.26	7.2e-11	4.721	2.8e-79
	Niben101Scf02170g02011	WRKY transcription factor 6	3.372	0.061	4.684	6.8e-33
	Niben101Scf04401g06001	RING finger protein 165	3.072	7.4e-07	4.601	3.2e-44
	Niben101Scf00176g07004	Cysteine-rich receptor-like protein kinase 25	2.284	0.095	4.592	7.9e-63
	Niben101Scf02460g01004	Protein kinase superfamily protein LENGTH=462	3.419	2e-31	4.581	3e-37
	Niben101Scf04011g05006	WRKY transcription factor 6	3.362	8.5e-16	4.549	1.9e-52
	Niben101Scf02174g00010	Receptor-like protein kinase	2.432	0.036	4.544	2.9e-106
	Niben101Scf14778g00021	RING finger protein 44	2.486	0.0006	4.532	4.3e-103
	Niben101Scf00953g03009	Cysteine-rich venom protein	2.408	4.4e-08	4.526	1.1e-90	NbPR1g
	Niben101Scf06249g05013	RING/U-box protein with C6HC-type zinc finger LENGTH=384	4.791	0.00019	4.504	1.1e-69
	Niben101Scf03739g05005	WRKY transcription factor 55	3.29	0.018	4.501	1.6e-97
	Niben101Scf14233g00015	Unknown protein	3.342	2.3e-29	4.482	8.1e-27
	Niben101Scf09225g04002	UDP-Glycosyltransferase superfamily protein LENGTH=466	3.732	0.0038	4.458	1.4e-102
	Niben101Scf07863g00029	Peptide methionine sulfoxide reductase MsrB	2.15	2.2e-14	4.444	3.9e-95
	Niben101Scf02522g01002	Regulator of Vps4 activity in the MVB pathway protein LENGTH=409	3.003	7.2e-09	4.431	2.1e-97
	Niben101Scf00456g00003	Beta-glucosidase 44	2.904	0.0045	4.416	8.9e-95
	Niben101Scf11631g00006	At4g14280-like protein [Arabidopsis lyrata subsp. petraea]	3.948	0.0081	4.413	4.5e-22
	Niben101Scf00577g09002	DNA mismatch repair protein [Dysgonomonas gadei] gb|EGJ99262.1| hypothetical protein HMPREF9455_00295 [Dysgonomonas gadei ATCC BAA-286]	4.747	4.6e-08	4.359	4.9e-19
	Niben101Scf01813g00006	receptor-like protein kinase 1 LENGTH=748	3.36	2.3e-16	4.314	7.6e-50
	Niben101Scf18418g02007	cytochrome P450; family 718 LENGTH=485	2.072	0.025	4.29	1.2e-104
	Niben101Scf11232g01012	beta-glucan-binding protein 4 [Medicago truncatula]	2.366	6.6e-14	4.285	1.7e-106
	Niben101Scf01094g03014	Ethylene-responsive transcription factor 1B	2.478	5.6e-11	4.267	8.3e-81
	Niben101Scf03348g00010	WRKY transcription factor 7 [Gossypium hirsutum]	3.37	0.001	4.241	8.4e-83
	Niben101Scf07792g02034	MLO-like protein 6	2.784	0.023	4.226	1e-95	NbMLO6c
	Niben101Scf09230g02002	VQ motif protein [Medicago truncatula]	3.134	1.8e-30	4.2	8.4e-78
	Niben101Scf03570g04002	Myb-related protein 306	2.669	3e-22	4.194	5.9e-81
	Niben101Scf19133g00007	U-box domain-containing protein 29	2.943	9e-06	4.182	2.9e-78
	Niben101Scf00876g00006	Aspartic protease 3	3.064	1.7e-05	4.174	7.5e-76
	Niben101Scf01369g00018	phosphate transporter 1;9 LENGTH=532	4.065	1e-27	4.17	6.4e-07
	Niben101Scf22099g00006	Cytochrome b561 and DOMON domain-containing protein	2.141	0.00088	4.156	1.8e-105
	Niben101Scf00522g01017	Myb-related protein 305	2.666	5.1e-18	4.148	6.6e-40
	Niben101Scf02486g01009	Germin-like protein 5-1	2.842	0.008	4.096	2.9e-99
	Niben101Scf03038g13022	heat shock transcription factor B4 LENGTH=348	2.682	0.031	4.075	8.9e-84
	Niben101Scf03877g00018	F-box protein	2.725	2.4e-07	4.042	1.4e-69
	Niben101Ctg11483g00004	Unknown protein	2.397	0.074	4.012	8.3e-81
	Niben101Scf07984g01003	Vacuolar cation/proton exchanger 5	3.483	7.9e-19	3.982	1.6e-48
	Niben101Scf07868g00002	BnaC01g43480D [Brassica napus]	3.173	4.1e-06	3.973	2.1e-68
	Niben101Scf05552g09003	peptidoglycan-binding LysM domain-containing protein LENGTH=102	2.683	0.026	3.966	6.8e-69
	Niben101Scf10336g01001	matrix metalloproteinase LENGTH=378	2.077	5.4e-06	3.937	2.2e-92
	Niben101Scf04382g00015	Elicitor-responsive protein 1	2.218	0.01	3.928	1e-84
	Niben101Scf04197g00003	BnaA08g14730D [Brassica napus]	2.815	0.0016	3.922	2.8e-65
	Niben101Scf05731g00005	Receptor-like protein kinase 2	3.483	7.4e-31	3.908	8e-35
	Niben101Scf01589g00002	EGF domain-specific O-linked N-acetylglucosamine transferase	2.585	2.1e-09	3.899	2.5e-81
	Niben101Scf03850g03025	DCD (Development and Cell Death) domain protein LENGTH=349	2.561	7.1e-08	3.887	1.3e-84
	Niben101Scf04036g04007	ATP-dependent zinc metalloprotease FtsH	3.284	5.9e-15	3.864	2.3e-73
	Niben101Scf12102g01006	VQ motif protein [Medicago truncatula]	3.092	7.6e-18	3.862	6.4e-67
	Niben101Scf00941g06004	Protein of unknown function; DUF547 LENGTH=629	2.452	1.5e-05	3.85	1.7e-86
	Niben101Scf04099g02011	phosphatidylinositol kinase putative [Albugo laibachii Nc14]	2.777	0.0018	3.839	1.4e-50
	Niben101Scf03380g03005	sugar transporter protein 7 LENGTH=513	2.467	0.0029	3.828	1.4e-88
	Niben101Scf13180g01003	3-hydroxy-3-methylglutaryl-coenzyme A reductase 1	2.028	1.2e-06	3.799	3e-55
	Niben101Scf00383g04025	Water stress-inducible protein Rab21	2.605	0.052	3.782	2.4e-43
	Niben101Scf00369g02005	Calcium-dependent lipid-binding (CaLB domain) family protein LENGTH=289	2.304	5.5e-18	3.764	3.8e-87
	Niben101Scf04053g02006	Cysteine-rich venom protein	2.067	2.8e-07	3.74	5.9e-15	NbPR1f
	Niben101Scf02918g00003	1-aminocyclopropane-1-carboxylate oxidase	2.243	0.001	3.724	1.7e-81
	Niben101Scf09604g01004	Receptor-like protein kinase	2.075	0.00073	3.722	5.7e-76
	Niben101Scf02913g00014	Alpha-galactosidase	4.527	5.7e-24	3.716	2.2e-28
	Niben101Scf04989g03001	Early nodulin-like protein 2	2.429	0.044	3.697	2.1e-71
	Niben101Scf05937g02016	LOB domain-containing protein 12	2.523	0.012	3.696	3.5e-73
	Niben101Scf03555g01001	Eukaryotic aspartyl protease family protein LENGTH=535	2.239	1.6e-17	3.691	1.3e-69
	Niben101Scf04133g02009	calcium ion binding protein; putative [Ricinus communis] gb|EEF30528.1| calcium ion binding protein; putative [Ricinus communis]	2.642	2.8e-22	3.678	4.9e-07
	Niben101Scf03595g19031	receptor kinase 1 LENGTH=843	3.138	6.2e-07	3.66	9.7e-40
	Niben101Scf11125g00002	Protein of unknown function (DUF668) LENGTH=531	2.269	3.3e-16	3.635	5.6e-36
	Niben101Scf00261g03001	Cytochrome P450 superfamily protein LENGTH=513	2.138	8.2e-12	3.633	1.2e-18
	Niben101Scf01634g07030	EGF domain-specific O-linked N-acetylglucosamine transferase	2.355	0.0038	3.624	1.5e-21
	Niben101Ctg11101g00001	LysM receptor kinase [Medicago truncatula]	2.574	4.6e-06	3.591	9.3e-58
	Niben101Scf05349g01037	Reticulon family protein LENGTH=164	2.617	1.2e-05	3.577	1.9e-61
	Niben101Scf05730g00002	S-locus lectin protein kinase family protein LENGTH=1010	4.078	8.2e-36	3.574	4.6e-33
	Niben101Scf04448g02011	receptor-like protein kinase 1 LENGTH=748	2.093	0.0072	3.567	1.4e-73
	Niben101Scf01249g06013	Mitochondrial phosphate carrier protein [Medicago truncatula]	2.471	0.069	3.54	1.7e-73
	Niben101Scf02601g00002	Leucine-rich repeat-containing protein 40	3.565	9e-29	3.519	1.2e-44
	Niben101Scf02114g02005	MAC/Perforin domain-containing protein LENGTH=627	2.381	0.043	3.504	9.4e-68
	Niben101Scf00975g01015	Leucine-rich repeat receptor protein kinase EXS	2.406	5e-18	3.488	1.1e-54
	Niben101Scf10436g03001	RING finger protein 44	2.057	4.2e-08	3.487	5.3e-59
	Niben101Scf04171g02005	armadillo repeat only 2 LENGTH=651	3.086	1.2e-18	3.483	2.2e-35
	Niben101Scf02050g00011	Receptor-like protein kinase	2.469	9.3e-13	3.474	2.6e-54
	Niben101Scf01322g03005	sugar transporter 14 LENGTH=504	2.383	0.0092	3.468	4.4e-78
	Niben101Scf10330g02004	Receptor-like protein kinase	2.131	0.00039	3.465	1.6e-74
	Niben101Scf11649g01011	Vacuolar cation/proton exchanger 5	2.57	5e-06	3.461	4.4e-53
	Niben101Scf11071g02001	Protein kinase superfamily protein LENGTH=638	2.586	1.5e-13	3.417	3.6e-65
	Niben101Scf07242g07006	Cytochrome P450 superfamily protein LENGTH=509	2.159	7.2e-06	3.395	2.2e-77
	Niben101Scf02044g00010	Protein phosphatase 2C family protein LENGTH=380	2.329	0.00065	3.357	4.1e-60
	Niben101Scf06176g03001	VQ motif-containing protein LENGTH=302	2.013	4.9e-09	3.339	7.2e-60
	Niben101Scf10316g03003	Glutathione S-transferase U8	2.444	2e-09	3.337	1.7e-64
	Niben101Scf06113g01002	Cysteine-rich receptor-like protein kinase 29	2.473	0.00092	3.325	2.5e-69
	Niben101Scf06009g00025	soluble N-ethylmaleimide-sensitive factor adaptor protein 33 LENGTH=300	2.488	2e-05	3.322	8.1e-72
	Niben101Scf06394g08019	Receptor-like protein kinase	2.245	4e-06	3.321	2.3e-69
	Niben101Scf13703g00003	Rubber elongation factor protein	2.365	1e-17	3.318	9.6e-72
	Niben101Scf05932g03003	Germin-like protein 5-1	2.217	0.0031	3.316	6.4e-70
	Niben101Scf04184g06002	Phosphatidylinositol transfer protein alpha isoform	3.394	1.2e-05	3.315	5.8e-39
	Niben101Scf05110g00007	Tetraspanin-8	2.092	0.00033	3.315	3.4e-73
	Niben101Scf01290g01033	CBL-interacting protein kinase 31	2.475	1.8e-20	3.31	1.8e-52
	Niben101Scf08127g12002	Phospholipid-transporting ATPase 10	2.544	3.8e-18	3.302	6.4e-46
	Niben101Scf04406g08002	hydroxyproline-rich glycoprotein family protein LENGTH=623	2.024	0.018	3.296	3.1e-67
	Niben101Scf02547g00007	F-box protein	2.269	2.5e-13	3.295	1.3e-54
	Niben101Scf00428g16006	Bax inhibitor 1	3.384	1.3e-37	3.274	4.4e-46
	Niben101Scf03147g10015	Glutathione S-transferase U7	2.651	1.7e-05	3.257	9.6e-67
	Niben101Scf00536g00002	Receptor-like protein kinase	3.114	2.4e-26	3.256	4.2e-25
	Niben101Scf04060g02001	product [Oryza sativa Japonica Group]	2.112	2.5e-14	3.24	3.9e-59
	Niben101Ctg16217g00002	conserved hypothetical protein [Ricinus communis] gb|EEF50652.1| conserved hypothetical protein [Ricinus communis]	2.9	6.2e-12	3.219	3.7e-41
	Niben101Scf01143g11007	exocyst subunit exo70 family protein E2 LENGTH=639	2.374	5.6e-06	3.195	2e-48
	Niben101Scf00774g01045	BTB/POZ domain-containing protein	2.524	0.0034	3.191	3.6e-50
	Niben101Scf01593g05001	Protein phosphatase 2C family protein LENGTH=289	2.502	0.0011	3.168	5.5e-58
	Niben101Scf00152g20002	Auxin response factor 5	2.259	1.4e-05	3.125	2e-44
	Niben101Scf00428g09005	Calmodulin binding protein-like LENGTH=451	2.227	1.2e-05	3.124	7.2e-46
	Niben101Scf01076g02011	WRKY transcription factor 55	2.676	1.4e-12	3.122	7.3e-65
	Niben101Scf00439g06003	[Oryza sativa Japonica Group] dbj|BAF05328.2| [Oryza sativa Japonica Group]	2.304	0.0046	3.116	1.4e-52
	Niben101Scf01141g01001	RING finger protein 44	2.259	3.2e-21	3.113	3e-58
	Niben101Scf01316g01005	lycopene isomerase [Solanum pennellii]	2.448	9.1e-29	3.105	2.1e-45
	Niben101Scf07042g00007	Diacylglycerol O-acyltransferase 1	2.17	0.0049	3.096	2.2e-51
	Niben101Scf07991g03005	Phosphatidylinositol 3;4;5-trisphosphate 5-phosphatase 1	2.621	8.3e-08	3.092	5.4e-29
	Niben101Scf00783g05025	Ras-related protein Rab-8B	2.495	0.0035	3.069	4.2e-50
	Niben101Scf06868g00003	Protein NRT1/ PTR FAMILY 5.2	2.026	5.6e-18	3.063	1.2e-55
	Niben101Scf02511g08002	Trehalose-phosphate phosphatase A	2.61	1.5e-06	3.035	4.2e-19
	Niben101Scf05764g00013	Water stress-inducible protein Rab21	2.079	0.075	2.995	8.7e-20
	Niben101Scf13018g00012	Receptor-like protein kinase	2.033	6.5e-06	2.994	1.4e-48
	Niben101Scf13263g00006	Methylsterol monooxygenase 1	2.08	0.0003	2.98	1.3e-23
	Niben101Scf08160g02006	Sec14p-like phosphatidylinositol transfer family protein LENGTH=296	2.351	1.1e-18	2.979	1e-54
	Niben101Scf00821g15009	Protein UNC-52; isoform i [Caenorhabditis elegans] emb|CCG28431.1| Protein UNC-52; isoform i [Caenorhabditis elegans]	2.004	0.0033	2.972	3e-56
	Niben101Scf07165g00009	Cysteine/Histidine-rich C1 domain family protein LENGTH=718	2.144	3.7e-18	2.959	4.1e-48
	Niben101Scf00593g03002	Hypersensitive-induced response protein 1	2.674	0.017	2.954	3.1e-35
	Niben101Scf00735g06023	zinc finger (C2H2 type; AN1-like) family protein LENGTH=279	3.148	3.1e-16	2.951	1.4e-47
	Niben101Scf02646g03004	Receptor-like protein kinase 5	2.053	6e-14	2.944	1.4e-33
	Niben101Scf00107g02001	Calcium-dependent lipid-binding (CaLB domain) family protein LENGTH=247	2.027	0.0039	2.94	3.1e-52
	Niben101Scf01826g05011	RING finger protein 141	2.122	2.5e-11	2.937	1.2e-20
	Niben101Scf07695g01020	Cytochrome P450 superfamily protein LENGTH=520	2.254	6.4e-09	2.918	2.1e-57
	Niben101Scf09082g00001	Peroxidase 52	3.284	3.2e-39	2.91	8.2e-08
	Niben101Scf11071g02017	Receptor-like protein kinase	2.227	9.3e-10	2.908	2.6e-55
	Niben101Scf13308g00004	cyclic nucleotide gated channel 1 LENGTH=716	2.208	2e-09	2.906	4.1e-57
	Niben101Scf01764g02032	BnaA07g38810D [Brassica napus]	2.075	0.0049	2.906	2.5e-44
	Niben101Scf08820g01004	Lysine--tRNA ligase	2.037	1.5e-07	2.882	8.2e-11
	Niben101Scf15752g00002	calcium-dependent protein kinase 32 LENGTH=538	2.021	0.015	2.878	1.2e-40
	Niben101Scf05412g01004	Clathrin light chain 2	2.204	0.0021	2.877	2.2e-50
	Niben101Scf00661g00002	UDP-glycosyltransferase 74 F1 LENGTH=449	4.009	7.2e-06	2.874	1.8e-41
	Niben101Scf03925g01010	Leucine-rich repeat receptor-like protein kinase family protein LENGTH=1124	2.26	2.3e-09	2.851	5.5e-27
	Niben101Scf03202g08006	Leucine-rich repeat receptor protein kinase EXS	2.03	2.6e-09	2.843	2.7e-46
	Niben101Scf02334g00004	1-aminocyclopropane-1-carboxylate synthase 8	2.059	4.2e-17	2.834	1.3e-53
	Niben101Scf08443g00019	Diacylglycerol kinase 5	2.222	3.8e-10	2.828	5.8e-25
	Niben101Scf05283g00016	alpha/beta-Hydrolases superfamily protein LENGTH=336	2.041	0.012	2.823	1.8e-53
	Niben101Scf10254g01002	Glutathione S-transferase U9	2.176	9.6e-25	2.806	5.7e-55
	Niben101Scf03262g01002	Cytochrome P450 superfamily protein LENGTH=513	2.197	2.5e-09	2.781	1.6e-50
	Niben101Scf00107g03016	Kynurenine formamidase	2.295	5e-13	2.779	1.8e-53
	Niben101Scf02172g02008	soluble N-ethylmaleimide-sensitive factor adaptor protein 33 LENGTH=300	2.149	0.0043	2.778	1.7e-45
	Niben101Scf04145g00026	F-box protein	2.181	3.5e-23	2.759	3.1e-50
	Niben101Scf14922g00048	Pentatricopeptide repeat-containing protein	2.008	7.7e-06	2.748	2e-36
	Niben101Scf08804g02014	Nudix hydrolase 4	2.018	3.7e-10	2.733	9.7e-19
	Niben101Scf09459g02029	Receptor like protein kinase S.2	2.126	0.0019	2.731	5e-41
	Niben101Scf03737g06012	Leucine-rich repeat receptor-like protein kinase family protein LENGTH=1045	2.244	0.00048	2.721	2.4e-33
	Niben101Scf03143g11004	lysine ketoglutarate reductase trans-splicing protein [Medicago truncatula]	2.004	5e-05	2.72	1.4e-50
	Niben101Scf04329g04001	unknown protein; BEST Arabidopsis thaliana protein match is: unknown protein . LENGTH=263	2.173	2.4e-06	2.681	2.1e-40
	Niben101Scf00449g06008	Heat shock 70 kDa protein	5.562	1.4e-120	2.68	5.2e-44
	Niben101Scf04943g01010	Receptor-like protein kinase	2.113	4.2e-20	2.67	8.3e-44
	Niben101Scf02237g01002	enhanced disease susceptibility 1 [Arabidopsis thaliana]	2.352	3.2e-14	2.651	6.3e-13
	Niben101Scf05348g04001	Zinc finger A20 and AN1 domain-containing stress-associated protein 1	2.235	2.1e-20	2.632	3.6e-20
	Niben101Scf08321g01005	WRKY family transcription factor LENGTH=313	2.333	0.0015	2.613	2.1e-17
	Niben101Scf02195g01001	Calcium-binding allergen Ole e 8	2.177	0.0021	2.605	6.9e-34
	Niben101Scf02048g00001	GRAS family transcription factor LENGTH=490	2.683	0.017	2.591	3.3e-23
	Niben101Scf05534g01008	Subtilase family protein LENGTH=753	2.287	6.5e-23	2.576	9.7e-40
	Niben101Scf00090g03004	Glutamate receptor 3.1	2.066	1e-05	2.57	7.5e-17
	Niben101Scf01999g05003	HVA22-like protein a	2.303	9.4e-12	2.569	1.2e-40
	Niben101Scf25537g00002	WRKY transcription factor 55	2.318	1.2e-06	2.564	2.4e-46
	Niben101Scf16592g00012	armadillo repeat only 4 LENGTH=615	2.417	2.6e-06	2.557	2.9e-34
	Niben101Scf23821g00013	Prolyl 4-hydroxylase subunit alpha-1	2.167	5.5e-17	2.553	1.5e-32
	Niben101Scf06017g00002	phosphate transporter 1;4 LENGTH=534	2.222	7.8e-24	2.545	5.2e-18
	Niben101Scf02705g01020	Bax inhibitor 1	2.669	8.8e-32	2.541	2.4e-45
	Niben101Scf01685g09002	Calcium-binding protein PBP1	2.33	1e-17	2.531	1.4e-28
	Niben101Scf01977g00001	WRKY transcription factor 55	2.53	1.1e-22	2.53	2e-35
	Niben101Scf16764g00001	RING finger protein 150	2.366	3.7e-17	2.501	7e-26
	Niben101Scf11110g00021	Transmembrane protein 184C	2.651	2.7e-06	2.501	1.7e-35
	Niben101Scf00351g05002	Protein of unknown function (duplicated DUF1399) LENGTH=787	2.376	0.00022	2.497	5.6e-30
	Niben101Scf04407g02005	Hypersensitive-induced response protein 1	2.359	0.069	2.489	1.1e-18
	Niben101Scf05437g04015	High-affinity nitrate transporter 3.2	2.031	1.6e-08	2.488	3.3e-07
	Niben101Scf03930g02021	embryo-specific protein [Medicago truncatula]	2.726	1.7e-35	2.481	1.9e-40
	Niben101Scf04838g02013	Protein NIM1-INTERACTING 2	2.546	3.7e-22	2.478	2.7e-16
	Niben101Scf25794g00004	lon protease 2 LENGTH=888	2.929	2.7e-16	2.429	3.1e-15
	Niben101Scf07275g02012	Heat shock-related 70 kDa protein 2	3.76	5.2e-63	2.427	8.4e-12
	Niben101Scf03816g01001	Receptor-like protein kinase 5	2.027	4.8e-19	2.418	4e-23
	Niben101Scf05619g00011	NBS-LRR type disease resistance protein [Medicago truncatula]	2.127	1.9e-13	2.416	1.3e-27
	Niben101Scf09516g00022	ATP-dependent DNA helicase 2 subunit KU80	2.203	2.9e-19	2.414	1.2e-31
	Niben101Scf20124g00014	Cysteine-rich receptor-like protein kinase 2	2.119	9.4e-21	2.376	9e-33
	Niben101Scf02636g05003	Unknown protein	2.179	3.4e-16	2.364	4.3e-17
	Niben101Scf15067g00003	equilibrative nucleoside transporter 6 LENGTH=418	2.171	8.7e-06	2.33	3.1e-32
	Niben101Scf05137g01028	Receptor-like protein kinase	2.336	1.8e-24	2.329	8.6e-06
	Niben101Scf03817g16010	Chaperone protein DnaJ	4.837	2.5e-44	2.329	4.5e-21
	Niben101Scf03671g02001	RING finger protein 113 homolog	2.165	1.1e-20	2.314	1.1e-29
	Niben101Scf05494g01011	Glycoprotein 3-alpha-L-fucosyltransferase A	2.086	5.6e-10	2.312	2.4e-32
	Niben101Scf02648g04009	cationic amino acid transporter 7 LENGTH=584	2.098	0.029	2.308	3.2e-27
	Niben101Scf00482g07009	Receptor-like protein kinase	2.033	1.9e-15	2.257	7.7e-30
	Niben101Scf04994g00005	inositol polyphosphate 5-phosphatase 11 LENGTH=334	3.095	1.7e-44	2.227	4.4e-27
	Niben101Scf03238g01002	Phospholipase A2 family protein LENGTH=187	2.538	4.2e-24	2.214	4.3e-24
	Niben101Scf07442g00008	Lipid A export ATP-binding/permease protein MsbA	2.078	6.2e-06	2.204	4.8e-19
	Niben101Scf05166g07012	Hypersensitive-induced response protein 1	2.045	0.0057	2.175	1.4e-21
	Niben101Scf07241g00013	mitogen-activated protein kinase 12 LENGTH=372	2.106	1.2e-07	2.154	2.1e-31
	Niben101Scf00801g03002	Sigma factor binding protein 1; chloroplastic	2.185	2.5e-18	2.147	2.9e-14
	Niben101Scf04240g03001	Membrane transporter D1	2.045	9e-09	2.117	8.1e-31
	Niben101Scf03020g00009	Transmembrane amino acid transporter family protein LENGTH=519	2.494	3.9e-08	2.109	2.1e-08
	Niben101Scf00073g04002	heat shock transcription factor A2 LENGTH=345	2.253	0.0018	2.101	1.2e-25
	Niben101Scf00551g06025	Protein PLANT CADMIUM RESISTANCE 6	2.282	1.3e-08	2.092	2.5e-21
	Niben101Scf04535g02012	Protein disulfide-isomerase	2.413	8.1e-07	2.025	1e-29

## Sheet: AGL1, P19, and H5 UP
	Genes up-regulated in AGL1, P19 and H5 samples
	Number of significant genes identified: 218
			AGL1		P19		H5
	Niben	Annotation	Log2FC	padj	Log2FC	padj	Log2FC	padj	Attributed gene names
	Niben101Scf02792g01006	MtN26 [Medicago truncatula]	5.897	1.2e-82	6.324	3.7e-05	8.919	1.7e-237
	Niben101Scf04547g02001	LL-diaminopimelate aminotransferase	3.718	2.2e-11	4.248	0.016	7.205	4.5e-28	NbALD1
	Niben101Scf04869g01008	cytochrome P450; family 71; subfamily B; polypeptide 35 LENGTH=500	3.619	4.7e-20	5.828	3.4e-07	7.135	5.5e-73	NbCYP71b
	Niben101Scf04626g00009	Alpha-dioxygenase 1	3.947	4.1e-13	5.631	0.0013	7.091	3.9e-230	NbDOX1
	Niben101Scf07058g04002	P-loop containing nucleoside triphosphate hydrolases superfamily protein LENGTH=500	5.118	1.9e-15	6.888	3.5e-05	6.883	1.2e-204
	Niben101Scf08020g06001	late embryogenesis abundant hydroxyproline-rich glycoprotein [Arabidopsis thaliana]	2.753	2.3e-06	3.372	0.013	6.568	2.1e-151	NbHIN1a
	Niben101Scf22432g00001	L-ascorbate oxidase	3.244	4.3e-15	4.44	0.0015	6.543	1.4e-187	NbAO2
	Niben101Scf03026g01009	L-ascorbate oxidase	3.354	2.9e-19	4.301	0.0003	6.518	1.6e-205	NbAO1
	Niben101Scf03374g06002	Non-specific lipid transfer protein-like 1	3.692	8.3e-20	5.275	0.00079	6.431	2.5e-113
	Niben101Scf11188g00002	unknown protein; BEST Arabidopsis thaliana protein match is: unknown protein . LENGTH=321	3.917	1.5e-10	4.53	1.1e-11	6.375	2.5e-129
	Niben101Scf00870g13015	Protein kinase superfamily protein LENGTH=462	3.857	1.4e-10	5.147	2.7e-08	6.292	3.7e-151
	Niben101Scf01574g01003	Allene oxide synthase LENGTH=518 (DES/EAS)	3.139	1e-18	4.184	0.076	6.239	1.8e-161	NbCYP74c
	Niben101Scf12045g06025	Wound-induced protein	3.515	8.2e-25	5.013	0.0028	5.998	1.7e-79	NbPR4a
	Niben101Scf08390g01002	TMV resistance protein N; putative [Theobroma cacao] gb|EOY10039.1| TMV resistance protein N; putative [Theobroma cacao]	3.812	4e-11	5.016	9.1e-05	5.704	3.1e-59
	Niben101Scf12205g02009	subtilisin-like serine protease 2 LENGTH=764	3.902	3.5e-20	4.756	2.4e-05	5.639	3.3e-139
	Niben101Scf00618g01019	Cysteine desulfurase	3.196	1.8e-26	4.006	0.0011	5.579	1e-159
	Niben101Scf01037g10003	Cytochrome b561 and DOMON domain-containing protein	2.274	2.6e-06	3.531	0.0039	5.519	5.9e-160
	Niben101Scf01212g02011	Glutamate receptor 2.9	2.256	6.7e-07	3.8	0.013	5.489	2.6e-142
	Niben101Scf03930g00018	Early nodulin-like protein 1	3.326	1.1e-22	3.75	9.6e-09	5.471	2.5e-165
	Niben101Scf00270g15011	UDP-Glycosyltransferase superfamily protein LENGTH=485	2.505	2.1e-09	3.136	0.00032	5.344	4.7e-151
	Niben101Scf03736g02012	GMP synthase [glutamine-hydrolyzing]	4.513	8.7e-13	4.589	1.9e-15	5.296	7.4e-90
	Niben101Scf14799g01012	beta-1;3-glucanase 3 LENGTH=341	3.284	1.7e-07	4.102	2.3e-07	5.207	5.9e-39
	Niben101Scf00712g02011	Terpenoid synthase 19	2.428	5.5e-07	3.106	1.4e-07	5.204	5e-116	NbTPS2
	Niben101Scf02227g06028	Kinesin-related protein 13	3.759	1.1e-10	4.089	1.6e-06	5.172	1.5e-99
	Niben101Scf09590g02001	Chalcone synthase	2.959	9.8e-09	3.722	0.00048	5.106	1.4e-24
	Niben101Scf05133g06002	Epoxide hydrolase 1	2.566	4.2e-08	3.42	1.2e-13	5.091	2.4e-135	NbEH1
	Niben101Scf02171g00007	chitinase [Zea mays subsp. parviglumis]	2.621	1.3e-16	2.924	0.025	5.09	1.5e-104	NbCHI
	Niben101Scf16150g00002	Receptor-like protein kinase	3.001	2.4e-13	3.77	0.00053	5.072	1.4e-96
	Niben101Scf09870g00017	ATP-dependent zinc metalloprotease FtsH	3.774	1.7e-16	4.377	1.5e-12	5.038	1.3e-141
	Niben101Scf02749g01008	Cytochrome P450 superfamily protein LENGTH=513	2.927	5.5e-08	5.018	0.0056	5.025	3.4e-104
	Niben101Scf04872g00004	Cysteine desulfurase	2.983	1.1e-10	3.997	0.0083	4.907	9.6e-138
	Niben101Scf13429g02004	14 kDa proline-rich protein DC2.15	3.519	1.4e-16	3.493	2.1e-10	4.88	4.9e-35	NbAZI1
	Niben101Scf03810g07006	NAC domain containing protein 42 LENGTH=275	3.162	4.1e-17	3.615	2.2e-05	4.862	2.4e-119
	Niben101Scf04362g02008	Major facilitator superfamily protein LENGTH=601	2.867	5.5e-11	3.428	0.0029	4.855	4.6e-74
	Niben101Scf08940g01001	Lysine histidine transporter 1	3.086	2.8e-17	3.829	4.7e-07	4.794	2.2e-132
	Niben101Scf10688g02001	Early nodulin-like protein 1	2.24	5.7e-08	2.969	9.2e-05	4.766	5e-132
	Niben101Ctg15035g00004	CASP-like protein 4D1	3.273	1.1e-15	4.444	0.048	4.741	1e-33
	Niben101Scf06162g01006	O-fucosyltransferase family protein LENGTH=573	2.258	6.8e-07	2.756	0.00044	4.737	1.7e-108
	Niben101Scf09445g04018	ankyrin repeat family protein LENGTH=548	3.069	7.5e-15	3.672	4.4e-14	4.729	5.4e-82
	Niben101Scf07640g01001	NC domain-containing protein-related LENGTH=252	3.19	2.9e-15	3.616	6.7e-06	4.704	4.2e-110
	Niben101Scf03171g03017	Terpene synthase 5	3.34	2.5e-13	3.815	8.3e-17	4.642	1.9e-41
	Niben101Scf02217g03004	ATP-dependent 6-phosphofructokinase	3.005	7e-09	3.85	3.4e-08	4.544	7.4e-27
	Niben101Scf02936g04013	BnaC08g42370D [Brassica napus]	2.664	8e-07	2.546	0.092	4.527	4.2e-54
	Niben101Scf02115g04001	Eukaryotic aspartyl protease family protein LENGTH=474	3.844	1.2e-10	3.826	5.8e-23	4.52	1.3e-23
	Niben101Scf00994g00001	Cytochrome P450 71B13	2.653	1.3e-14	2.559	5.9e-26	4.518	2.1e-118
	Niben101Scf00219g03008	Serine/threonine-protein kinase 3/4	2.007	5.2e-10	2.915	0.0058	4.483	1.1e-100
	Niben101Scf06295g04004	receptor kinase 3 LENGTH=850	3.401	4.1e-19	3.924	2.1e-09	4.461	2e-72
	Niben101Scf01685g03001	receptor kinase 3 LENGTH=850	3.068	1.8e-10	3.504	1.6e-15	4.445	3e-71
	Niben101Scf00149g10020	wall-associated kinase 2 LENGTH=732	2.683	8.5e-08	3.487	0.0022	4.428	5e-71
	Niben101Scf04944g05002	WRKY transcription factor 18	3.402	1.2e-11	4.678	2.1e-28	4.421	6e-31
	Niben101Scf01230g01011	Receptor-like protein kinase	3.244	6.8e-15	3.771	2e-13	4.378	2.6e-115
	Niben101Scf07767g02011	Cytochrome P450 superfamily protein LENGTH=513	2.537	2e-19	4.282	0.0004	4.37	1.1e-112
	Niben101Scf16244g00001	Sigma factor binding protein 1; chloroplastic	2.866	1.9e-05	2.81	3.8e-13	4.364	3.6e-89
	Niben101Scf03223g00003	UDP-Glycosyltransferase superfamily protein LENGTH=496	4.123	3.8e-08	4.061	9.3e-46	4.363	1.6e-17
	Niben101Scf05862g00016	receptor kinase 3 LENGTH=850	2.402	1.2e-14	3.29	6.9e-24	4.343	8.8e-87
	Niben101Scf01241g02004	Glutamate decarboxylase 4	2.102	4.5e-14	2.374	0.0053	4.343	2.9e-109
	Niben101Scf00821g16001	Somatic embryogenesis receptor kinase 1	2.497	6.8e-15	3.068	2.1e-05	4.339	3e-112
	Niben101Scf01084g06002	Glycine-rich protein	4.363	2.7e-14	3.427	1.1e-40	4.338	7.4e-14
	Niben101Scf08472g02005	receptor kinase 3 LENGTH=850	3.256	1.1e-10	3.732	7.8e-47	4.332	1.1e-54
	Niben101Scf03376g03004	Cysteine-rich venom protein	4.109	1.7e-06	4.676	2.1e-12	4.307	4.8e-21	NbPR1c
	Niben101Scf01991g03010	alpha/beta-Hydrolases superfamily protein LENGTH=369	2.166	2.4e-23	3.012	0.024	4.295	5e-107
	Niben101Scf10488g01001	PAR1 protein LENGTH=183	2.791	3.5e-08	3.38	1.1e-17	4.29	1.6e-40
	Niben101Scf13429g03011	Bifunctional inhibitor/lipid-transfer protein	3.693	3.6e-14	3.863	2.8e-35	4.288	1.5e-48	NbAZI5
	Niben101Scf11491g01002	Cyclin-D-binding Myb-like transcription factor 1	2.379	4.9e-05	3.795	5.7e-07	4.275	1.5e-33
	Niben101Scf03427g09003	Glutaredoxin-C9	3.143	4.5e-08	4.182	4.1e-14	4.258	6.2e-34
	Niben101Scf05272g00014	Core-2/I-branching beta-1;6-N-acetylglucosaminyltransferase family protein LENGTH=386	2.993	5.8e-09	3.343	1.1e-10	4.233	4.3e-33
	Niben101Scf02203g05002	3-hydroxy-3-methylglutaryl-coenzyme A reductase	2.447	1.2e-06	2.775	1.3e-16	4.218	8.2e-25	NbHMGR1
	Niben101Scf05730g00011	receptor kinase 1 LENGTH=843	2.944	2e-33	3.249	3.6e-36	4.215	1.5e-83
	Niben101Scf05057g04016	WRKY transcription factor 1	3.019	5.8e-09	4.178	3.8e-10	4.199	3.1e-26
	Niben101Scf03202g12016	lectin receptor kinase a4.1 LENGTH=688	2.794	2.1e-14	3.331	5.8e-13	4.195	1.1e-87
	Niben101Scf01400g00014	Thaumatin-like protein	3.488	5.6e-05	3.666	9e-64	4.17	2e-07
	Niben101Scf02819g00005	Early nodulin-like protein 1	2.816	6.6e-27	3.197	2.1e-06	4.161	1.5e-107
	Niben101Scf00149g12019	Leucine-rich receptor-like protein kinase family protein LENGTH=1173	2.935	6e-17	3.01	1.6e-29	4.153	3.5e-88
	Niben101Scf06064g00011	CASP-like protein 4D1	4.385	3.8e-32	3.172	5.2e-15	4.141	2.6e-57
	Niben101Scf00640g04023	Epoxide hydrolase 2	2.803	4.5e-07	3.292	1.8e-14	4.095	2.1e-40	NbEH2
	Niben101Scf00611g11029	calmodulin-binding family protein LENGTH=495	2.331	4.4e-09	2.702	2.6e-09	4.076	3.6e-66
	Niben101Scf02405g02005	Endoglucanase 12	2.866	5.8e-09	3.178	1.5e-26	4.058	2.6e-95
	Niben101Scf08921g02016	Phospholipase A1-II 1	3.573	7.5e-12	4.126	1.1e-14	4.055	2.3e-59
	Niben101Ctg16222g00005	Ankyrin-repeat containing protein LENGTH=603	2.219	1.1e-09	2.245	1.1e-17	4.028	3.3e-45
	Niben101Scf01239g01007	1-aminocyclopropane-1-carboxylate oxidase homolog 1	4.053	1.2e-07	4.162	2.6e-61	4.003	2.2e-25
	Niben101Scf07245g00001	conserved hypothetical protein [Ricinus communis] gb|EEF41589.1| conserved hypothetical protein [Ricinus communis]	3.044	7.6e-10	3.744	2.7e-13	3.974	9e-44
	Niben101Scf00870g16006	ATP-dependent RNA helicase eIF4A	3.745	4.9e-09	3.588	6.9e-34	3.967	4.7e-56
	Niben101Scf13776g02016	receptor kinase 3 LENGTH=850	2.059	2.3e-13	2.514	2.7e-07	3.962	1.9e-95
	Niben101Scf09597g03004	product [Oryza sativa Japonica Group]	2.001	9.9e-13	2.612	0.00024	3.958	1.1e-90
	Niben101Scf11071g02007	Receptor-like protein kinase	2.115	1.5e-13	2.599	0.00013	3.954	3.4e-85
	Niben101Scf02410g00002	Chitinase 9	3.536	2.6e-14	3.817	9.8e-43	3.931	1.9e-67
	Niben101Scf02188g00002	WRKY transcription factor 1	2.57	4.1e-06	2.738	1.3e-26	3.922	1.1e-32
	Niben101Scf02819g00006	Early nodulin-like protein 1	2.686	4.7e-29	2.393	7.8e-05	3.916	7.7e-60
	Niben101Scf01918g04014	Major pollen allergen Bet v 1-D/H	2.655	8.9e-16	2.487	1.6e-26	3.9	5e-87
	Niben101Scf04943g01014	Receptor-like protein kinase	3.067	4.6e-11	4.022	2.9e-16	3.881	3.5e-12
	Niben101Scf05601g00010	sugar transporter protein 7 LENGTH=513	2.252	2.3e-07	2.877	3.1e-13	3.873	4.7e-37
	Niben101Scf07201g01009	ATP-dependent zinc metalloprotease FtsH 1	2.366	1.7e-05	3.473	3.8e-08	3.844	1.2e-35
	Niben101Scf13002g03017	E3 ubiquitin-protein ligase sina	2.981	2.8e-12	3.194	2.5e-36	3.838	2.3e-71
	Niben101Scf02290g02008	RING finger protein 44	3.057	8.9e-32	3.19	2.2e-10	3.836	1.6e-63
	Niben101Scf04943g01013	Receptor-like protein kinase	2.837	9.2e-07	3.404	6.8e-21	3.78	1.6e-15
	Niben101Scf00557g03004	Cysteine/Histidine-rich C1 domain family protein LENGTH=247	2.74	1.5e-10	2.842	4e-17	3.765	1.6e-86
	Niben101Scf02786g03004	conserved hypothetical protein [Ricinus communis] gb|EEF50652.1| conserved hypothetical protein [Ricinus communis]	2.697	9.8e-10	3.195	8.3e-08	3.745	7.9e-76
	Niben101Scf00107g03008	Cysteine-rich venom protein	4.004	5.3e-08	4.439	2.9e-39	3.745	5.9e-08	NbPR1b
	Niben101Scf07129g00006	Chloroplast-targeted copper chaperone protein LENGTH=265	2.406	8e-10	2.269	1.4e-19	3.74	1.9e-45
	Niben101Scf08341g00020	receptor kinase 1 LENGTH=843	2.142	1.2e-12	2.714	7.7e-06	3.739	5.8e-86
	Niben101Scf11175g00005	BnaC08g42370D [Brassica napus]	2.282	7.3e-08	2.142	0.016	3.722	9.6e-72
	Niben101Scf01084g02006	Peroxisomal membrane protein 11-5	2.732	2.6e-08	2.762	9e-35	3.692	9e-81
	Niben101Scf06249g05020	RING/U-box protein with C6HC-type zinc finger LENGTH=384	2.806	7.9e-08	4.114	5.3e-13	3.681	2.8e-79
	Niben101Scf02513g05010	Peroxidase N1	2.683	1.4e-07	2.87	3.5e-19	3.66	3e-33
	Niben101Scf00960g15004	Sulfate transporter 1.3	3.179	9.4e-09	3.252	7.6e-10	3.637	2.6e-31
	Niben101Scf07123g01015	Leucine-rich repeat receptor-like protein kinase family protein LENGTH=1045	2.845	4.3e-14	3.341	3.7e-38	3.624	2.1e-27
	Niben101Scf03786g04014	WRKY transcription factor 6	2.15	2.1e-11	2.569	3.3e-14	3.621	3e-47
	Niben101Scf06779g01002	phosphate transporter 1;4 LENGTH=534	2.547	6.6e-05	3.085	1.3e-14	3.62	1.1e-40
	Niben101Scf00873g02007	O-acyltransferase WSD1-like protein [Medicago truncatula]	2.436	0.00091	2.578	0.0024	3.608	3.9e-80
	Niben101Scf11676g00001	receptor like protein 56 LENGTH=908	3.058	4.6e-36	2.915	1.4e-34	3.597	9.2e-44
	Niben101Scf17398g00012	Disease resistance protein	2.356	2e-07	2.766	6.6e-18	3.556	1.6e-36
	Niben101Scf04489g00025	receptor kinase 3 LENGTH=850	2.503	3.3e-17	2.753	9.1e-25	3.553	2.4e-65
	Niben101Scf02370g02008	Nematode resistance protein-like HSPRO2	2.268	0.0033	2.203	0.00073	3.543	1.8e-79
	Niben101Scf01084g03003	Unknown protein	3.246	2.6e-14	2.8	3.8e-40	3.54	8.4e-26
	Niben101Scf01506g03003	receptor-like protein kinase 1 LENGTH=748	2.017	2e-06	2.147	7.7e-10	3.537	2.9e-44
	Niben101Scf01463g08009	Calmodulin binding protein-like LENGTH=494	2.431	8.6e-15	2.994	3.5e-11	3.534	7.3e-58
	Niben101Scf05872g02002	Disease resistance-responsive (dirigent-like protein) family protein LENGTH=185	2.4	3.9e-08	2.802	5.4e-29	3.513	1.4e-65
	Niben101Scf03160g01004	NAC domain-containing protein 90	3.328	1.5e-12	3.541	1.7e-41	3.513	1.6e-64
	Niben101Scf00160g06027	Receptor-like protein kinase 2	2.603	5.4e-22	2.538	4.2e-18	3.513	5.7e-74
	Niben101Scf02622g07001	Exostosin-2	2.19	1.8e-09	2.822	6.5e-29	3.5	9.9e-72
	Niben101Scf07063g00001	WRKY family transcription factor LENGTH=324	2.271	5.3e-25	2.524	8.1e-27	3.488	2.7e-69
	Niben101Scf01529g02004	sugar transporter 1 LENGTH=522	2.012	4.8e-06	2.823	0.00028	3.455	8.7e-14
	Niben101Scf00313g07005	Benzyl alcohol O-benzoyltransferase	2.649	4e-13	3.801	6e-05	3.454	2.7e-17
	Niben101Scf04171g01014	F-box protein	2.286	3.3e-17	2.987	7.5e-09	3.396	2.3e-68
	Niben101Scf02513g00012	Protein DA1-related 1	2.395	2.1e-22	2.452	4.4e-15	3.357	6e-67
	Niben101Scf02160g01003	Calmodulin binding protein-like LENGTH=451	2.092	0.00073	4.234	0.0021	3.355	2.4e-55
	Niben101Scf08799g00001	RPM1 interacting protein 4 transcript 2 [Lactuca saligna]	2.154	9.6e-08	2.464	1e-06	3.348	1.2e-59
	Niben101Scf11071g04005	Calmodulin binding protein-like LENGTH=451	3.022	2e-31	3.653	3.2e-07	3.342	7.4e-46
	Niben101Scf02160g02013	Receptor-like protein kinase 2	2.064	2.4e-16	2.857	7.6e-06	3.337	1.6e-54
	Niben101Scf06556g10007	RING finger protein 44	2.316	0.00011	2.187	1.9e-17	3.327	6.5e-34
	Niben101Scf04122g05014	sugar transporter 1 LENGTH=522	2.466	3.9e-10	2.706	9.9e-07	3.31	8.3e-73
	Niben101Ctg13736g00004	Glucan endo-1;3-beta-glucosidase	3.527	3.2e-09	3.496	6.1e-59	3.309	2e-17
	Niben101Scf07907g00009	Membrane transporter D1	2.947	4.4e-06	2.975	2.5e-13	3.302	7.4e-46
	Niben101Scf05431g00003	Squalene monooxygenase	2.567	6.1e-36	2.455	3.9e-30	3.296	1.2e-71
	Niben101Scf01942g05021	aminotransferase [Populus tomentosa]	2.098	1.6e-12	2.229	5.8e-16	3.292	1e-50
	Niben101Scf01999g07002	Cysteine-rich venom protein	3.159	2.9e-11	4.049	1.3e-64	3.291	1.1e-19	NbPR1a
	Niben101Scf38595g00006	conserved hypothetical protein [Ricinus communis] gb|EEF51352.1| conserved hypothetical protein [Ricinus communis]	2.79	2.8e-11	2.84	1.5e-35	3.288	8.1e-17
	Niben101Scf00577g09001	Unknown protein	2.577	1.4e-05	3.84	5.1e-21	3.266	4.3e-26
	Niben101Scf02877g02005	Strictosidine synthase 1	2.932	2.7e-10	3.004	3.9e-43	3.261	4.6e-32
	Niben101Scf01594g06002	Ubiquinone biosynthesis protein COQ4 homolog; mitochondrial	3.009	1.4e-19	2.833	1.1e-27	3.243	1.2e-20
	Niben101Scf08899g00008	RPM1 interacting protein 4 transcript 2 [Lactuca saligna]	2.064	1.5e-13	2.59	1.5e-08	3.238	9.4e-63
	Niben101Scf17561g00009	Zinc transporter 5	2.489	7e-14	2.322	4.1e-19	3.23	1.5e-52
	Niben101Scf10193g00020	Aspartate aminotransferase; mitochondrial	2.768	1e-07	4.057	4.1e-06	3.229	9.2e-17
	Niben101Scf05711g00021	Fatty acyl-CoA reductase 2	2.518	3.8e-10	2.678	7.9e-34	3.222	5.2e-70
	Niben101Scf01051g09003	Hsc70-interacting protein	2.125	2.6e-11	2.655	5.7e-11	3.193	1.7e-70
	Niben101Scf04081g00020	Vacuolar-sorting receptor 6	2.851	5.7e-08	2.852	4.7e-15	3.192	1.6e-48
	Niben101Scf04926g03003	Metacaspase-1	2.001	3.9e-07	2.64	1.2e-07	3.19	4.3e-51
	Niben101Scf02050g01003	Receptor-like protein kinase	2.064	8.6e-10	2.321	1e-17	3.19	5e-48
	Niben101Scf23113g00026	conserved hypothetical protein [Ricinus communis] gb|EEF41589.1| conserved hypothetical protein [Ricinus communis]	2.403	3.5e-08	2.838	5.5e-13	3.162	1.2e-40
	Niben101Scf04869g03002	Glucan endo-1;3-beta-glucosidase	3.126	2.7e-11	3.229	1.5e-35	3.16	1.7e-28
	Niben101Scf01704g00002	Chaperone protein DnaJ	2.649	6.8e-08	2.802	3.5e-33	3.151	4.7e-57
	Niben101Scf08921g02023	Cathepsin B-like cysteine proteinase 6	2.875	1.5e-18	3.075	3.3e-16	3.148	1.4e-18
	Niben101Scf06846g02009	TPA: hypothetical protein ZEAMMB73_148136 [Zea mays]	2.461	2.9e-08	2.707	1.8e-25	3.144	6.7e-62
	Niben101Scf01976g00014	Transmembrane protein 184C	2.311	2.5e-07	2.229	5.6e-19	3.138	1.5e-52
	Niben101Scf03600g04029	Transmembrane amino acid transporter family protein LENGTH=441	2.599	4.6e-11	2.6	5.4e-17	3.128	1e-55
	Niben101Scf02565g02004	cyclic nucleotide gated channel 1 LENGTH=716	2.059	2.1e-15	2.53	1e-12	3.123	6.6e-40
	Niben101Scf03385g02011	Plant basic secretory protein (BSP) family protein LENGTH=225	2.877	3.2e-09	3.026	1.4e-41	3.104	1.3e-08
	Niben101Scf14022g00011	Cytochrome P450 superfamily protein LENGTH=520	2.722	9.1e-05	3.031	1.8e-43	3.101	2.9e-55
	Niben101Ctg15473g00004	Protein DA1-related 1	3.287	7e-23	3.782	1.1e-44	3.09	1.2e-36
	Niben101Scf05151g03019	PRA1 family protein [Medicago truncatula]	2.314	2.5e-15	2.483	2.9e-19	3.059	9.6e-21
	Niben101Scf02325g03024	Glutathione S-transferase U7	2.556	1.4e-08	3.181	6.2e-14	3.057	1.5e-36
	Niben101Scf05675g01018	receptor-like protein kinase 4 LENGTH=818	2.053	9.9e-10	2.298	1.6e-11	3.049	2.3e-33
	Niben101Scf00225g00003	1-aminocyclopropane-1-carboxylate oxidase homolog 1	2.369	3.4e-08	3.001	1.6e-07	3.038	3.3e-27
	Niben101Scf09740g00003	PAR1 protein LENGTH=195	3.377	4.5e-08	3.649	3.2e-63	3.034	4.3e-06
	Niben101Scf04941g01011	Receptor-like protein kinase	2.258	1.6e-09	2.683	2.5e-27	3.031	4.6e-59
	Niben101Scf01400g00003	Thaumatin-like protein	2.15	2.5e-11	2.432	2.1e-20	3.028	2.8e-23
	Niben101Scf02565g02006	WRKY transcription factor 6 [(Populus tomentosa x Populus bolleana) x Populus tomentosa]	2.293	2.3e-16	2.768	1.3e-27	3.02	6.8e-25
	Niben101Scf08510g01006	ATFP4-like protein [Medicago truncatula]	2.13	3.1e-10	2.97	7.3e-09	2.999	5.2e-19
	Niben101Scf00698g00008	UDP-glucose 4-epimerase	2.005	1.7e-17	2.545	4.8e-06	2.978	7e-54
	Niben101Scf03602g01007	ATP-dependent zinc metalloprotease FtsH	2.601	1.5e-15	2.597	4.1e-33	2.973	7.5e-39
	Niben101Scf00307g01028	receptor-like protein kinase [Capsicum annuum]	2.828	1e-29	3.311	7.3e-43	2.961	5.4e-46
	Niben101Scf06603g03002	WRKY transcription factor 55	2.411	0.00014	3.444	4.7e-23	2.958	1.5e-29
	Niben101Scf05584g00005	WRKY transcription factor 55	2.269	2.8e-19	2.393	6.4e-18	2.955	2.9e-29
	Niben101Scf00663g04007	Xyloglucan endotransglucosylase/hydrolase protein 24	2.187	1.8e-21	2.362	0.00072	2.945	6.2e-52
	Niben101Scf00225g00006	1-aminocyclopropane-1-carboxylate oxidase	2.217	8.3e-09	2.86	6.1e-07	2.94	3.8e-25
	Niben101Scf00539g05012	calcium-dependent protein kinase 29 LENGTH=561	2.386	5.5e-23	2.322	3.9e-14	2.911	3.4e-41
	Niben101Scf07755g00002	Vacuolar-sorting receptor 6	2.664	2.4e-16	2.885	1.9e-30	2.909	5.2e-55
	Niben101Scf08921g02024	Cysteine protease 1	2.85	1.4e-07	3.654	1.9e-54	2.908	5.9e-12
	Niben101Scf19911g00001	Calmodulin binding protein-like LENGTH=451	2.109	3.6e-05	2.785	3.3e-07	2.88	7e-55
	Niben101Scf16114g01003	GDSL esterase/lipase 4	2.194	3.9e-10	2.398	1.9e-17	2.873	1.1e-51
	Niben101Scf34135g00003	Hydroxyacylglutathione hydrolase	2.152	1.9e-08	2.415	2e-09	2.871	6e-35
	Niben101Scf05821g02010	ATP/DNA-binding protein [Medicago truncatula]	2.992	2.9e-12	3.217	8e-48	2.856	1.6e-13
	Niben101Scf03791g02001	Unknown protein	2.193	3.3e-10	2.547	7.2e-26	2.841	1.7e-39
	Niben101Scf02041g00002	Chitinase 8	2.604	1.9e-08	2.403	2.3e-24	2.837	2.6e-57
	Niben101Scf05404g09001	Glutathione S-transferase U8	2.46	1.2e-07	2.593	1.2e-31	2.835	1.5e-54
	Niben101Scf03363g01019	Receptor-like protein kinase	2.075	1.5e-05	2.752	1e-24	2.832	5.4e-15
	Niben101Scf06650g03009	Acyl-CoA N-acyltransferases (NAT) superfamily protein [Arabidopsis thaliana] putative alanine acetyl transferase [Arabidopsis thaliana] gb|AAD15401.1| putative alanine acetyl transferase [Arabidopsis thaliana] gb|ABD60717.1| [Arabidopsis thaliana] gb|AEC08624.1| GCN5-related N-acetyltransferase-like protein [Arabidopsis thaliana]	2.161	0.0007	2.39	1.2e-19	2.831	7.4e-13
	Niben101Scf03309g05002	Cysteine protease 1	4.126	3.9e-09	4.333	4.7e-24	2.811	1e-06
	Niben101Scf01942g04001	WRKY transcription factor 44	2.282	1.7e-11	3.268	8.5e-15	2.757	6.5e-19
	Niben101Scf02407g03010	PRA1 family protein [Medicago truncatula]	2.567	5.9e-09	2.392	8.1e-29	2.755	4.4e-31
	Niben101Scf08430g01003	Cytochrome P450 superfamily protein LENGTH=513	2.118	7e-17	2.036	7.5e-06	2.751	2.9e-22
	Niben101Scf03363g01022	Receptor-like protein kinase	2.359	0.00032	2.617	9e-22	2.74	7.3e-15
	Niben101Scf13776g01016	copper oxidase [Bacillus subtilis]	2.18	4.3e-20	2.506	1e-24	2.715	3.5e-39
	Niben101Scf02971g04001	Hydroxyacylglutathione hydrolase	2.118	8.5e-16	2.185	1.8e-16	2.709	2e-48
	Niben101Scf02571g02008	HIPL1 protein	2.312	4e-11	2.068	6.4e-13	2.695	2.1e-40
	Niben101Scf03574g00019	Receptor-like protein kinase 5	2.57	1.3e-05	2.694	8.7e-24	2.677	2.8e-14
	Niben101Scf04099g05004	Receptor-like protein kinase	2.2	5e-07	2.273	2.4e-25	2.663	3.3e-23
	Niben101Scf08921g02018	Cysteine protease 1	3.261	1.6e-11	3.509	3.2e-53	2.652	5.6e-06
	Niben101Scf00415g00002	Receptor-like protein kinase	2.256	2.1e-10	2.386	6e-29	2.583	3.5e-42
	Niben101Scf04015g01004	2;3-bisphosphoglycerate-dependent phosphoglycerate mutase	2.593	2.7e-19	2.195	2.4e-21	2.57	9.5e-19
	Niben101Scf01036g04001	ubiquitin-conjugating enzyme 25 LENGTH=609	2.417	7.6e-15	2.581	8e-28	2.518	9.3e-36
	Niben101Scf09334g02006	BnaA03g27570D [Brassica napus]	2.323	1.3e-12	2.191	6.1e-16	2.498	2.2e-13
	Niben101Scf05245g02003	Alcohol dehydrogenase	2.055	1.2e-08	3.36	0.00098	2.497	2.3e-31
	Niben101Scf01001g00003	Glucan endo-1;3-beta-glucosidase	3.511	5.2e-10	3.453	2.1e-56	2.456	3.2e-15	NbPR2a
	Niben101Scf06909g04006	WRKY transcription factor 55	2.006	4.3e-06	2.58	1e-26	2.439	1.7e-16
	Niben101Scf05166g01006	ABC transporter ATP-binding protein NatA	2.901	5.7e-17	2.917	3.7e-31	2.406	9.7e-13
	Niben101Scf02115g04004	Eukaryotic aspartyl protease family protein LENGTH=474	2.514	9.5e-07	2.754	6.8e-36	2.383	1e-12
	Niben101Scf02072g01013	Receptor-like protein 12	2.988	7.4e-07	3.147	3.4e-44	2.344	2.1e-05
	Niben101Scf06583g04008	Protein phosphatase 2C family protein LENGTH=373	2.129	4.7e-14	2.242	5.1e-14	2.324	1.1e-20
	Niben101Scf15836g04014	Heavy metal transport/detoxification superfamily protein LENGTH=302	2.176	3.6e-07	2.393	6.3e-20	2.268	6.3e-06
	Niben101Scf12789g00006	Cysteine-rich repeat secretory protein 55	2.593	2.2e-08	2.234	7.9e-18	2.268	1.7e-09
	Niben101Scf07825g02003	Protein of unknown function (DUF3411) LENGTH=386	2.054	5.3e-06	2.255	2.6e-21	2.247	4.2e-22
	Niben101Scf05982g00007	Leucine-rich repeat receptor-like protein kinase PXL2	2.38	3.7e-09	2.237	4.6e-17	2.223	5.2e-18
	Niben101Scf02252g01032	Leucine-rich repeat receptor-like protein kinase family protein LENGTH=1124	2.537	6.1e-06	2.92	6.8e-41	2.216	9.3e-11
	Niben101Scf00820g00007	lysine ketoglutarate reductase trans-splicing-like protein [Medicago truncatula]	2.708	6.3e-13	2.555	5.7e-19	2.203	2.6e-26
	Niben101Scf02755g06016	Heat shock-related 70 kDa protein 2	2.06	7.6e-06	2.109	7.2e-21	2.158	3e-09
	Niben101Scf01001g00005	Glucan endo-1;3-beta-glucosidase	3.324	1.2e-08	2.99	3.4e-42	2.13	1.3e-17	NbPR2b
	Niben101Scf00520g06006	WRKY transcription factor 6	2.374	7.9e-24	2.207	9.8e-18	2.039	4.6e-14

## Sheet: AGL1-specific DOWN
	Genes specifically down-regulated in AGL1 samples
	Number of significant genes identified: 8
			AGL1
	Niben	Annotation	Log2FC	padj	Attributed gene names
	Niben101Scf00777g00004	Unknown protein	-4.004	1.6e-05
	Niben101Scf03469g04001	Homocysteine S-methyltransferase 3	-2.433	0.00011
	Niben101Scf02077g12021	Ectonucleoside triphosphate diphosphohydrolase 4	-2.409	0.021
	Niben101Scf39545g00005	GDSL esterase/lipase	-2.328	0.014
	Niben101Scf13103g01042	Unknown protein	-2.304	0.019
	Niben101Scf02942g00023	Protein of unknown function (DUF1997) LENGTH=239	-2.121	0.0077
	Niben101Scf00711g02004	Triacylglycerol lipase SDP1	-2.08	0.045
	Niben101Scf03944g00001	Phytochrome B	-2.029	0.0099

## Sheet: P19-specific DOWN
	Genes specifically down-regulated in P19 samples
	Number of significant genes identified: 11
			P19
	Niben	Annotation	Log2FC	padj	Attributed gene names
	Niben101Scf02849g01002	Cytochrome P450 family protein [Medicago truncatula]	-2.622	1.5e-21
	Niben101Scf08633g00003	Xyloglucan endotransglucosylase/hydrolase protein 3	-2.533	6.7e-10
	Niben101Scf02655g01005	Non-specific lipid-transfer protein	-2.256	0.0029
	Niben101Scf02159g01014	BTB/POZ and TAZ domain-containing protein 1	-2.245	0.032
	Niben101Scf14115g00003	Nudix hydrolase 8	-2.243	3.9e-23
	Niben101Scf01847g01001	Unknown protein	-2.229	4.1e-05
	Niben101Scf00063g01019	Transcription factor EB	-2.137	3.3e-07
	Niben101Scf08156g01001	Polyphenol oxidase 3	-2.131	5.3e-22
	Niben101Scf01189g00004	Tansferase; transferring glycosyl groups; putative [Ricinus communis]	-2.113	1.3e-14
	Niben101Scf12994g02001	Transcription factor CYCLOIDEA	-2.053	0.0074
	Niben101Scf07070g02002	Alpha-dioxygenase 1	-2.043	4.1e-05

[truncated: 5 more sheets: H5-specific DOWN, AGL1 and P19 DOWN, AGL1 and H5 DOWN, P19 and H5 DOWN, AGL1, P19, and H5 DOWN]
