# Supplementary material for: Molecular responses of agroinfiltrated Nicotiana benthamiana leaves expressing suppressor of silencing P19 and influenza virus‐like particles
Source: Plant Biotechnol J. 2023 Dec 2;22(5):1078–100. doi: 10.1111/pbi.14247 (PMC11022802; doi:10.1111/pbi.14247)
Supplement: Supplementary file 12 — Table S11 Unsorted lists of proteins with significantly altered accumulation levels in AGL1, P19 and H5 samples. [file PBI-22-1078-s002.xlsx]

## Sheet: Legend
	Supporting information (Hamel et al., 2023)
	Molecular responses of agroinfiltrated Nicotiana benthamiana leaves expressing suppressor of silencing P19 and influenza virus-like particles.
	Table S11. Unsorted lists of proteins with significantly altered accumulation levels in AGL1, P19, and H5 samples.
	Using the mock-infiltrated condition as a control, pairwise comparisons were conducted using AGL1, P19, and H5 samples. To be considered significantly regulated, proteins had to fulfill the following criteria: Log2FC ≥ 1 or ≤ -1. For each protein retained, UniProt accession number, annotation, Log2FC value compared to the mock treatment, and deduced Z-score value are shown. Green and red colored …

## Sheet: AGL1-specific UP
	Proteins specifically up-regulated in AGL1 samples
	Number of significant proteins identified: 8
			AGL1
	UniProt accession No	Annotation	Log2FC	Z score	Best corresponding Niben	Attributed gene names
	P93352	Elongation factor 2 (Fragment) OS=Nicotiana tabacum GN=EF2 PE=2 SV=1	1.23573	1.43092	Niben101Scf01848g04005
	K4CL75	putative elongation factor 2 OS=Solanum lycopersicum GN=Solyc08g062920.2 PE=4 SV=1	1.21661	1.40493	Niben101Scf01998g03010
	Q8H9F4	putative aspartyl protease family protein At5g10770-like 41 kD chloroplast nucleoid DNA binding protein (CND41) OS=Nicotiana sylvestris GN=Nscnd41 PE=3 SV=1	1.20977	1.39563	Niben101Scf08617g01003
	K4AXC0	Citrate synthase OS=Solanum lycopersicum GN=Solyc01g073740.2 PE=3 SV=1	1.17951	1.3545	Niben101Scf11922g00016
	A0A0F7JJ49	Cytosolic glyceraldehyde-3-phosphate dehydrogenase 3 OS=Nicotiana benthamiana GN=GAPC3 PE=2 SV=1	1.15445	1.32043	Niben101Scf05634g01008
	K4D8R7	putative Gdsl esteraselipase 5 OS=Solanum lycopersicum GN=Solyc11g051060.1 PE=4 SV=1	1.10836	1.25777	Niben101Scf03295g07001
	M9TFI9	Ribulose bisphosphate carboxylase large chain OS=Solanum carolinense GN=rbcL PE=3 SV=1	1.10367	1.25139	Niben101Scf11178g01008
	O22402	GDP dissociation inhibitor OS=Nicotiana tabacum GN=GDI PE=2 SV=1	1.04124	1.16653	Niben101Scf07024g00009

## Sheet: P19-specific UP
	Proteins specifically up-regulated in P19 samples
	Number of significant proteins identified: 16
			P19
	UniProt accession No	Annotation	Log2FC	Z score	Best corresponding Niben	Attributed gene names
	K4C4Z6	putative heat shock protein 83-like OS=Solanum lycopersicum GN=Solyc06g036290.2 PE=3 SV=1	2.87853	3.26459	Niben101Scf03114g03011	NbHSP90
	M1CNK7	putative Heat shock protein 70 isoform 3 OS=Solanum tuberosum GN=PGSC0003DMG400027750 PE=3 SV=1	2.37351	2.65289	Niben101Scf07275g02012
	M1AGQ5	putative Heat shock cognate 70 kDa protein OS=Solanum tuberosum GN=PGSC0003DMG400008698 PE=3 SV=1	2.16672	2.40241	Niben101Scf12868g00008
	U5HUF9	MIP1.1a OS=Nicotiana benthamiana GN=MIP1 PE=2 SV=1 Hsp40	2.15088	2.38324	Niben101Scf03817g16010
	G5ELZ2	Peptidylprolyl isomerase OS=Nicotiana tabacum GN=FKBP62 PE=2 SV=1	1.55876	1.66603	Niben101Scf07428g01006
	Q67BD0	Heat shock protein 70-3 OS=Nicotiana tabacum GN=HSP70-3 PE=3 SV=1	1.52607	1.62644	Niben101Scf00449g06008
	M1B583	putative Heat shock protein 90-2 OS=Solanum tuberosum GN=PGSC0003DMG400014405 PE=3 SV=1	1.48078	1.57159	Niben101Scf03114g03011	NbHSP90
	K4BLR5	putative heat shock 70 kDa protein OS=Solanum lycopersicum GN=Solyc03g117630.1 PE=3 SV=1	1.38847	1.45977	Niben101Scf02124g01003
	K4CQB7	putative L-ascorbate peroxidase 2, cytosolic-like OS=Solanum lycopersicum GN=Solyc09g007270.2 PE=3 SV=1	1.17185	1.19739	Niben101Scf07050g00006
	Q1MSG9	ALY protein OS=Nicotiana benthamiana GN=aly PE=2 SV=1	1.14339	1.16293	Niben101Scf02774g03007
	M1A0W3	putative heat shock protein STI-like OS=Solanum tuberosum GN=PGSC0003DMG400004784 PE=4 SV=1	1.12697	1.14304	Niben101Scf09387g03018
	K4CHY3	Phosphoglycerate kinase OS=Solanum lycopersicum GN=Solyc07g066600.2 PE=3 SV=1	1.10635	1.11806	Niben101Scf02461g00003
	D0EJY9	Molecular chaperone Hsp90-3 (Fragment) OS=Nicotiana benthamiana PE=2 SV=1	1.08882	1.09683	Niben101Scf03114g03011	NbHSP90
	K4CAH4	Peptidylprolyl isomerase OS=Solanum lycopersicum GN=Solyc06g083190.2 PE=4 SV=1	1.03844	1.0358	Niben101Scf07428g01006
	M0ZXA0	putative subtilisin-like protease protein OS=Solanum tuberosum GN=PGSC0003DMG400003913 PE=4 SV=1	1.02715	1.02213	Niben101Scf07234g00008
	M1BDU1	Superoxide dismutase OS=Solanum tuberosum GN=PGSC0003DMG400016647 PE=3 SV=1	1.0115	1.00317	Niben101Scf09401g00007

## Sheet: H5-specific UP
	Proteins specifically up-regulated in H5 samples
	Number of significant proteins identified: 45
			H5
	UniProt accession No	Annotation	Log2FC	Z score	Best corresponding Niben	Attributed gene names
	M1BWK3	putative cannabidiolic acid synthase-like OS=Solanum tuberosum GN=PGSC0003DMG400021179 PE=4 SV=1	4.41556	4.13179	Niben101Scf00944g01001	NbBBE2
	Q02200	Lignin-forming anionic peroxidase OS=Nicotiana sylvestris PE=2 SV=1	3.78994	3.51751	Niben101Scf03861g00009	NbPRX4a
	P45733	Phenylalanine ammonia-lyase OS=Nicotiana tabacum PE=2 SV=1	1.92334	1.68476	Niben101Scf12881g00010
	V9TLJ9	12-oxophytodienoate reductase 1 OS=Nicotiana tabacum GN=OPR1 PE=2 SV=1	1.85439	1.61707	Niben101Scf00779g06009	NbOPR1
	K4AXJ9	putative GTP-binding protein SAR1A OS=Solanum lycopersicum GN=Solyc01g079540.2 PE=3 SV=1	1.80199	1.56561	Niben101Scf01623g17008
	Q9XEN8	Annexin OS=Nicotiana tabacum GN=Anx3 PE=2 SV=1	1.7761	1.5402	Niben101Scf03373g04012
	Q9SDQ5	Small GTP-binding protein Sar1BNt OS=Nicotiana tabacum PE=2 SV=1	1.72727	1.49224	Niben101Scf00466g04034
	K4BAY6	Thioredoxin OS=Solanum lycopersicum GN=Solyc02g084710.2 PE=4 SV=1	1.62761	1.39439	Niben101Scf05764g05016
	K4C7G6	putative subtilisin-like protease-like OS=Solanum lycopersicum GN=Solyc06g065370.2 PE=4 SV=1	1.61824	1.38519	Niben101Scf01166g14020
	O82703	V-type proton ATPase subunit G 2 OS=Nicotiana tabacum GN=VATG2 PE=3 SV=1	1.56706	1.33494	Niben101Scf05364g00007
	Q76MG1	Dehydrin (Fragment) OS=Nicotiana tabacum GN=NtERD10C PE=2 SV=1	1.54003	1.3084	Niben101Scf05385g04007
	M0ZJY5	putative subtilisin-like protease-like OS=Solanum tuberosum GN=PGSC0003DMG400000891 PE=4 SV=1	1.53605	1.3045	Niben101Scf01166g14020
	F8WQS4	Quinone reductase (Fragment) OS=Nicotiana benthamiana GN=GR PE=2 SV=1	1.51197	1.28086	Niben101Scf04991g00004
	P93400	Phospholipase D alpha 1 OS=Nicotiana tabacum GN=PLD1 PE=2 SV=2	1.49057	1.25984	Niben101Scf12266g06004
	U3RJ91	Mitochondrial gamma aminobutyrate transaminase 1 OS=Nicotiana tabacum PE=2 SV=1	1.48749	1.25681	Niben101Scf02807g11007
	K4B1B8	putative ADP-ribosylation factor 1 OS=Solanum lycopersicum GN=Solyc01g100870.2 PE=3 SV=1	1.3835	1.15471	Niben101Scf02249g03015
	M1A028	Dihydrolipoyl dehydrogenase OS=Solanum tuberosum GN=PGSC0003DMG400004608 PE=4 SV=1	1.36457	1.13613	Niben101Scf01236g05019
	K4DHS9	putative ADP-ribosylation factor 1-like OS=Solanum lycopersicum GN=Solyc12g099080.1 PE=3 SV=1	1.34596	1.11786	Niben101Scf01907g00002
	R4S2V6	Lipoxygenase OS=Nicotiana benthamiana GN=9-lox PE=2 SV=1	1.34028	1.11227	Niben101Scf01434g03006	NbLOX1
UPR*	M1AWJ2	putative Luminal-binding protein OS=Solanum tuberosum GN=PGSC0003DMG400012254 PE=3 SV=1	1.32135	1.09369	Niben101Scf02972g05008
UPR*	M0ZSL7	putative protein disulfide-isomerase like OS=Solanum tuberosum GN=PGSC0003DMG400002779 PE=3 SV=1	1.30276	1.07543	Niben101Scf00332g04004
	K4B7P2	putative Cathepsin B-like cysteine proteinase OS=Solanum lycopersicum GN=Solyc02g069100.2 PE=3 SV=1	1.2969	1.06968	Niben101Scf01455g01021
	K4CTF8	Peptidyl-prolyl cis-trans isomerase OS=Solanum lycopersicum GN=Solyc09g057670.2 PE=4 SV=1	1.24123	1.01502	Niben101Scf08447g01002
	Q6XX17	Glutathione S-transferase U1 (Fragment) OS=Nicotiana benthamiana PE=2 SV=1	1.24123	1.01502	Niben101Scf08130g00016
	Q84U01	Putative developmental protein OS=Nicotiana benthamiana PE=2 SV=1	1.22959	1.00359	Niben101Scf08211g03007
	K4CXY8	Acyl-coenzyme A oxidase OS=Solanum lycopersicum GN=Solyc10g008110.2 PE=3 SV=1	1.21537	0.989628	Niben101Scf03085g06004
	K4B9J6	putative NAD(P)H dehydrogenase (Quinone) FQR1-like 1 OS=Solanum lycopersicum GN=Solyc02g079750.2 PE=4 SV=1	1.20101	0.975526	Niben101Scf02440g00006
	K4D3F8	Pyruvate kinase OS=Solanum lycopersicum GN=Solyc10g083720.1 PE=3 SV=1	1.16993	0.945009	Niben101Scf03732g07010
	H6TR50	12-oxophytodienoate reductase 3 OS=Solanum tuberosum PE=2 SV=1	1.16092	0.936167	Niben101Scf05804g03006	NbOPR3
UPR*	Q40567	Tobacco calreticulin (Fragment) OS=Nicotiana tabacum PE=2 SV=1	1.11103	0.887183	Niben101Scf00466g04036
	K4D555	putative RNA-binding protein Nova-2-like OS=Solanum lycopersicum GN=Solyc11g007940.1 PE=4 SV=1	1.10836	0.884557	Niben101Scf02468g01007
	K4CPW9	Purple acid phosphatase OS=Solanum lycopersicum GN=101261842 PE=4 SV=1	1.10098	0.877311	Niben101Scf01830g01023
	P93087	Calmodulin OS=Capsicum annuum GN=CCM1 PE=2 SV=3	1.1003	0.876651	Niben101Scf25602g00003
	O65852	Isocitrate dehydrogenase [NAD] subunit, mitochondrial OS=Nicotiana tabacum PE=2 SV=1	1.09694	0.873344	Niben101Scf01789g02047
	E5LBC4	Prephenate aminotransferase OS=Solanum lycopersicum GN=PAT PE=2 SV=1	1.07793	0.854678	Niben101Scf06016g02001
	K4C740	putative alanine aminotransferase 2, mitochondrial-like OS=Solanum lycopersicum GN=Solyc06g063090.2 PE=4 SV=1	1.07451	0.851319	Niben101Scf00870g03002
	M1CWI5	putative Glutathione reductase OS=Solanum tuberosum GN=PGSC0003DMG400029663 PE=4 SV=1	1.07039	0.847278	Niben101Scf03208g02006
	K4CG47	Proteasome subunit alpha type OS=Solanum lycopersicum GN=Solyc07g055080.2 PE=3 SV=1	1.05242	0.82963	Niben101Scf02873g02007
	K4BKF5	Vacuolar protein sorting-associated protein 29 OS=Solanum lycopersicum GN=Solyc03g113020.2 PE=3 SV=1	1.05172	0.828947	Niben101Scf03194g00008
	E9JEC2	Mannose-binding lectin OS=Capsicum annuum GN=MBL1 PE=2 SV=1	1.02998	0.807604	Niben101Scf00031g02001
	B3F8I0	Glyceraldehyde-3-phosphate dehydrogenase OS=Nicotiana langsdorffii x Nicotiana sanderae PE=2 SV=1	1.02715	0.804827	Niben101Scf01073g05003
	M1CBR7	putative Coatomer subunit delta OS=Solanum tuberosum GN=PGSC0003DMG400024913 PE=4 SV=1	1.02148	0.799255	Niben101Scf09552g01014
	Q75ZE0	14-3-3 e-1 protein OS=Nicotiana tabacum GN=14-3-3 e-1 PE=2 SV=1	1.01935	0.79716	Niben101Scf03015g03010
	K4DHS4	putative Ubiquitin-40s ribosomal protein s27a OS=Solanum lycopersicum GN=Solyc12g099030.1 PE=4 SV=1	1.00791	0.785934	Niben101Scf00687g03008
	Q5W1I1	Putative ML domain protein (Fragment) OS=Nicotiana glauca GN=ml PE=2 SV=1	1.00072	0.778873	Niben101Scf04921g01027
*	Proteins potentially involved in the UPR

## Sheet: AGL1 and P19 UP
	Proteins up-regulated in AGL1 and P19 samples
	Number of significant proteins identified: 2
			AGL1		P19
	UniProt accession No	Annotation	Log2FC	Z score	Log2FC	Z score	Best corresponding Niben	Attributed gene names
	B8Y888	Kunitz trypsin inhibitor OS=Nicotiana tabacum PE=2 SV=1	1.3173	1.54182	1.50487	1.60077	Niben101Scf02353g06039
	I2FJZ6	Ascorbate peroxydase (Fragment) OS=Solanum tuberosum PE=2 SV=1	1.02715	1.14737	1.37462	1.443	Niben101Scf06195g00002

## Sheet: AGL1 and H5 UP
	Proteins up-regulated in AGL1 and H5 samples
	Number of significant proteins identified: 12
			AGL1		H5
	UniProt accession No	Annotation	Log2FC	Z score	Log2FC	Z score	Best corresponding Niben	Attributed gene names
	Q02214	Trypsin inhibitor 1 OS=Nicotiana sylvestris PE=2 SV=1	2.68975	3.4076	5.93234	5.62107	Niben101Scf00294g01014	NbPI2
UPR*	K4C2W4	Protein disulfide-isomerase OS=Solanum lycopersicum GN=Solyc05g056400.2 PE=3 SV=1	1.51147	1.80578	1.90072	1.66255	Niben101Scf01594g05014
	Q9S9G8	TOM P14C pathogenesis-related PR-1 protein (Fragments) OS=Solanum lycopersicum PE=1 SV=1	1.09828	1.24407	1.81885	1.58217	Niben101Scf04053g02006	NbPR1f
UPR*	K4C5Z1	putative luminal binding protein OS=Solanum lycopersicum GN=Solyc06g052050.2 PE=3 SV=1	1.21101	1.39732	1.65122	1.41758	Niben101Scf08590g00005
	K4BRF6	putative methyltransferase DDB_G0268948 OS=Solanum lycopersicum GN=Solyc04g040180.2 PE=4 SV=1	1.15121	1.31602	1.60122	1.36848	Niben101Scf04563g01016
	O50038	Short chain alcohol dehydrogenase OS=Nicotiana tabacum GN=SCANT PE=2 SV=1	1.28629	1.49966	1.51248	1.28135	Niben101Scf14679g00002
	Q307X5	Fructokinase-like OS=Solanum tuberosum PE=2 SV=1	1.30918	1.53077	1.47145	1.24106	Niben101Scf00217g00006
UPR*	P93358	Protein disulfide-isomerase OS=Nicotiana tabacum GN=PDI PE=2 SV=1	1.01006	1.12414	1.4547	1.22462	Niben101Scf00466g04033
UPR*	C9DFB7	Protein disulfide isomerase (Fragment) OS=Nicotiana benthamiana GN=PDI PE=2 SV=1	1.06626	1.20054	1.4489	1.21893	Niben101Scf10505g00007
	M1CP34	putative dihydrolipoyllysine-residue succinyltransferase component of 2-oxoglutarate dehydrogenase complex 1, mitochondrial-like OS=Solanum tuberosum GN=PGSC0003DMG400027873 PE=3 SV=1	1.18396	1.36055	1.43669	1.20694	Niben101Scf04477g03011
UPR*	B7U9Z3	ER luminal-binding protein OS=Nicotiana benthamiana GN=BLP4 PE=2 SV=1	1.00863	1.12219	1.40436	1.17519	Niben101Scf08590g00005
	K4BT18	putative TOM1-like protein 2 OS=Solanum lycopersicum GN=Solyc04g063280.2 PE=4 SV=1	1.06419	1.19773	1.0861	0.862708	Niben101Scf02637g00012
*	Proteins potentially involved in the UPR

## Sheet: P19 and H5 UP
	Proteins up-regulated in P19 and H5 samples
	Number of significant proteins identified: 22
			P19		H5
	UniProt accession No	Annotation	Log2FC	Z score	Log2FC	Z score	Best corresponding Niben	Attributed gene names
	F2VJF4	Miraculin-like protein (Kunitz trypsin inhibitor like protein) OS=Nicotiana benthamiana GN=Mir3 PE=2 SV=1	1.1884	1.21744	4.12755	3.849	Niben101Scf06424g02024	NbKTI1
	J9XUY3	Kunitz-type protease inhibitor (Fragment) OS=Nicotiana tabacum GN=KTPI PE=2 SV=1	1.03703	1.0341	3.89559	3.62125	Niben101Scf06424g00003	NbKTI3
	K4AYP6	putative ras-related protein RABH1b isoform X2 OS=Solanum lycopersicum GN=Solyc01g088560.2 PE=3 SV=1	1.25399	1.29688	2.23542	1.99118	Niben101Scf07499g00003
	K4D7P8	putative 12-oxophytodienoate reductase 1 OS=Solanum lycopersicum GN=Solyc11g032130.1 PE=4 SV=1	1.04893	1.04851	2.11902	1.8769	Niben101Scf00779g08010
	Q5VJG4	Germin-like protein OS=Nicotiana attenuata GN=Ger PE=2 SV=1	1.05033	1.0502	2.07861	1.83722	Niben101Scf02486g01009
	M1B2B9	Thioredoxin reductase OS=Solanum tuberosum GN=PGSC0003DMG400013638 PE=3 SV=1	1.05033	1.0502	2.07005	1.82881	Niben101Scf09686g00011
	P29062	Pathogenesis-related protein PR-4A OS=Nicotiana tabacum PE=2 SV=1	1.13738	1.40002	2.67783	1.77097	Niben101Scf00773g08003	NbPR4b
	D3Y681	Matrix metalloprotease 1 OS=Nicotiana benthamiana GN=NMMP1 PE=2 SV=1	1.09963	1.10992	1.75275	1.51726	Niben101Scf10336g01001
	Q43792	1-aminocyclopropane-1-carboxylate oxidase OS=Nicotiana tabacum GN=ACO PE=2 SV=1	1.00144	0.990989	1.63366	1.40034	Niben101Scf08039g01005	NbACO4
	M1CP96	putative Inositol-3-phosphate synthase OS=Solanum tuberosum GN=PGSC0003DMG400027916 PE=4 SV=1	1.48491	1.57659	1.56316	1.33111	Niben101Scf06016g08006
	O04937	Glutamate dehydrogenase A OS=Nicotiana plumbaginifolia GN=GDHA PE=2 SV=1	1.16157	1.18494	1.36065	1.13227	Niben101Scf03679g04002
	M1CSI8	putative heat shock 70 kDa protein OS=Solanum tuberosum GN=PGSC0003DMG400028634 PE=3 SV=1	2.14698	2.37851	1.31325	1.08573	Niben101Scf12154g01009
	M1B0E5	putative Cysteine-rich repeat secretory protein 38 OS=Solanum tuberosum GN=PGSC0003DMG400013176 PE=4 SV=1	1.26364	1.30857	1.30276	1.07543	Niben101Scf00679g00001
	P27082	Superoxide dismutase [Cu-Zn] OS=Nicotiana plumbaginifolia GN=SODCC PE=2 SV=2	1.00863	0.999696	1.28511	1.0581	Niben101Ctg14566g00003
	K4CP41	putative Plant UBX domain-containing protein 9 OS=Solanum lycopersicum GN=Solyc08g080410.2 PE=4 SV=1	1.08474	1.09189	1.28511	1.0581	Niben101Scf07391g01020
	I7GVS5	Heat shock protein 70 OS=Nicotiana tabacum GN=NtHsp70 PE=2 SV=1	1.71765	1.85849	1.17887	0.953795	Niben101Scf04886g05003
	Q40164	Ubiquitin OS=Solanum lycopersicum PE=4 SV=1	1.06764	1.07117	1.16993	0.945009	Low identity
	C9DFC1	Thioredoxin H-type 1 (Fragment) OS=Nicotiana benthamiana GN=TRXh PE=2 SV=1	1.10903	1.1213	1.07245	0.8493	Niben101Scf10490g00011
	A5H2U4	SGT1-2 OS=Solanum lycopersicum PE=2 SV=1	1.36289	1.42879	1.04963	0.826896	Niben101Scf06671g03021
	A5YWI8	Glutathione S-transferase OS=Solanum commersonii PE=3 SV=1	1.66767	1.79795	1.04893	0.826211	Niben101Scf11037g00006
	Q67C43	Glutamate dehydrogenase alpha subunit (Fragment) OS=Nicotiana tabacum GN=gdh1 PE=2 SV=1	1.27501	1.32234	1.02219	0.799953	Niben101Scf03679g04002
	Q67BD1	Heat shock protein 70-2 OS=Nicotiana tabacum GN=HSP70-2 PE=3 SV=1	3.63471	4.18051	1.0072	0.78523	Niben101Scf04490g00001	NbHSP70

## Sheet: AGL1, P19, and H5 UP
	Proteins up-regulated in AGL1, P19, and H5 samples
	Number of significant proteins identified: 89
			AGL1		P19		H5
	UniProt accession No	Annotation	Log2FC	Z score	Log2FC	Z score	Log2FC	Z score	Best corresponding Niben	Attributed gene names
	A0A077DBL0	Xyloglucan-specific fungal endoglucanase inhibitor protein OS=Nicotiana tabacum PE=2 SV=1	6.64386	8.78306	6.64386	7.8253	6.64386	6.31968	Niben101Scf01520g01002
	Q84LQ7	29 kDa chitinase-like thermal hysteresis protein (Fragment) OS=Solanum dulcamara PE=2 SV=1	4.17201	5.42268	4.09466	4.73762	5.04649	4.75128	Niben101Scf07491g00003
	Q43364	Elongation factor TuB, chloroplastic OS=Nicotiana sylvestris GN=TUFB PE=2 SV=1	4.7855	6.2567	4.75612	5.5388	4.47968	4.19475	Niben101Scf04099g03003
	A1IJ67	Class IV chitinase OS=Nicotiana tabacum GN=NtChitIV PE=4 SV=1	3.12234	3.9957	2.90977	3.30244	4.27776	3.99649	Niben101Scf02171g00007	NbCHI
	D4IHB9	Nb cell deth marker OS=Nicotiana benthamiana Kunitz-type protease inhibitor	1.23879	1.43508	1.69866	1.83549	3.90352	3.62904	Niben101Scf06424g01007	NbKTI4
	P07979	Lichenase OS=Nicotiana plumbaginifolia GN=GN1 PE=2 SV=3	2.25912	2.82218	2.44387	2.73812	3.87539	3.60141	Niben101Scf01934g02004
	Q40464	NTGB3 (Fragment) OS=Nicotiana tabacum PE=2 SV=1	2.09997	2.60582	2.29572	2.55867	3.77379	3.50165	Niben101Scf05099g00008
	V9TKE9	Ascorbate oxidase OS=Nicotiana tabacum GN=AO PE=2 SV=1	2.62363	3.31772	3.25565	3.72138	3.67209	3.4018	Niben101Scf22432g00001	NbAO2
	E1AXT5	Apoplastic invertase OS=Solanum tuberosum GN=InvCD141 PE=4 SV=1	2.82069	3.58561	3.21537	3.67258	3.64386	3.37408	Niben101Scf04632g03006	NbCWI2
	M1A754	putative GDSL esterase/lipase 2 OS=Solanum tuberosum GN=PGSC0003DMG400006303 PE=4 SV=1	3.18317	4.07839	3.52193	4.0439	3.4994	3.23224	Niben101Scf16114g01003
	Q50LG4	Peroxidase OS=Nicotiana tabacum GN=NtPOX2 PE=2 SV=1	1.3202	1.54575	1.58448	1.69719	3.46702	3.20045	Niben101Scf02349g03002
	Q9M5L6	Catalase OS=Capsicum annuum GN=CAT PE=2 SV=1	3.20836	4.11264	3.04754	3.4693	3.40504	3.13959	Niben101Scf14996g00009
	Q9SSV1	RNase NGR3 OS=Nicotiana glutinosa GN=NGR3 PE=1 SV=1	1.28629	1.49966	1.62854	1.75056	3.19424	2.93262	Niben101Scf04082g01004	NbRNS1
	Q03198	Proteinase inhibitor I-A OS=Nicotiana tabacum GN=TIMPB PE=2 SV=1	1.95754	2.4122	1.80818	1.96814	3.19077	2.92921	Niben101Scf09044g01003
	K4BPX0	putative tropinone reductase-like OS=Solanum lycopersicum GN=Solyc04g014670.2 PE=4 SV=1	2.30772	2.88825	2.51803	2.82794	3.16944	2.90827	Niben101Scf07402g00014
	Q43799	Beta-fructosidase (Beta-fructofuranosidase) OS=Nicotiana tabacum GN=Ntbfruc1 PE=2 SV=1	2.59359	3.27689	2.91896	3.31356	3.16221	2.90117	Niben101Scf12270g02002	NbCWI1
	Q9XIY9	NtPRp27 (putative basic secretory protease)OS=Nicotiana tabacum PE=2 SV=1	3.2552	4.17631	3.37198	3.86227	3.14045	2.8798	Niben101Scf03385g02011
	P08252	Endochitinase A OS=Nicotiana tabacum GN=CHN48 PE=1 SV=2	2.61683	3.30847	2.56779	2.88821	3.1167	2.85648	Niben101Scf03200g01014
	M1DFN5	putative PR1 protein OS=Solanum tuberosum GN=PGSC0003DMG400037874 PE=4 SV=1	2.33633	3.60687	2.79928	3.41085	3.10969	2.8496	Niben101Scf04053g02006	NbPR1f
	P23432	Glucan endo-1,3-beta-glucosidase OS=Nicotiana tabacum GN=SP41A PE=1 SV=1	4.4745	5.83391	4.44645	5.16372	3.08768	3.71167	Niben101Scf01001g00003	NbPR2a
	C5IDR4	B-1,3-glucanase (Fragment) OS=Capsicum chinense PE=2 SV=1	1.8883	2.31807	2.35361	2.62878	3.09001	2.83027	Niben101Scf01934g02004
	O82063	Glucan endo-1,3-beta-D-glucosidase OS=Solanum tuberosum GN=gluB PE=2 SV=1	4.15097	5.39407	4.29668	4.98231	3.07543	3.3069	Niben101Scf01001g00005	NbPR2b
	P49316	Catalase isozyme 2 OS=Nicotiana plumbaginifolia GN=CAT2 PE=2 SV=1	2.65489	3.36022	2.59646	2.92294	2.8953	2.6391	Niben101Scf14996g00009
	Q7M1Z1	Osmotin I (Fragment) OS=Nicotiana tabacum Thaumatin-like protein	2.44122	3.06974	2.57773	2.90025	2.8518	2.59639	Niben101Scf09044g01012
	P23547	Glucan endo-1,3-beta-glucosidase, acidic isoform GI9 OS=Nicotiana tabacum GN=PR2 PE=1 SV=1	3.20163	4.10349	3.36121	3.84923	2.84579	2.59049	Niben101Scf01001g00004
	A0A068JKR2	Pathogenesis-related protein PR-10 OS=Nicotiana benthamiana GN=PR-10 PE=2 SV=1	2.43029	3.05487	2.1846	2.42407	2.82619	2.57124	Niben101Scf10735g00018
	Q9ZP87	Epoxide hydrolase OS=Nicotiana tabacum PE=2 SV=1	2.12683	2.83851	2.00108	2.20179	2.99452	2.54014	Niben101Scf05133g06002	NbEH1
	P17514	Acidic endochitinase Q OS=Nicotiana tabacum PE=1 SV=1	2.61847	3.31071	2.73812	3.09452	2.79098	2.53667	Niben101Scf02041g00002
	C6ZIA5	Phenylalanine ammonia-lyase OS=Nicotiana tabacum GN=pal4 PE=2 SV=1	1.16928	1.34059	1.89103	2.06849	2.75574	2.50207	Niben101Scf05617g00005
	P13046	Pathogenesis-related protein R major form OS=Nicotiana tabacum Thaumatin-like protein	3.09204	3.9545	2.95028	3.3515	2.63807	2.38654	Niben101Scf01400g00014
	P29059	Endochitinase 3 OS=Nicotiana tabacum GN=CHN14 PE=3 SV=1	2.17089	2.70223	2.13521	2.36425	2.50564	2.2565	Niben101Scf03949g00023
	Q04065	Catechol O-methyltransferase OS=Nicotiana tabacum GN=OMT I-b PE=2 SV=1	2.43082	3.0556	2.05068	2.26186	2.48388	2.23514	Niben101Scf00225g00008
	M1BYD8	putative Polyubiquitin 12 OS=Solanum tuberosum GN=PGSC0003DMG400021634 PE=4 SV=1	1.3978	1.65126	1.82089	1.98354	2.46519	2.21679	Low identity
	M1AD15	Citrate synthase OS=Solanum tuberosum GN=PGSC0003DMG400007797 PE=3 SV=1	1.59455	1.91872	1.36905	1.43625	2.45891	2.21062	Niben101Scf00996g01010
	K4CFS1	putative probable protein phosphatase 2C 58 OS=Solanum lycopersicum GN=Solyc07g053760.2 PE=4 SV=1	1.49313	1.78086	1.82863	1.99291	2.41846	2.1709	Niben101Scf03035g02006
	M1BAK2	Peroxidase OS=Solanum tuberosum GN=PGSC0003DMG400015801 PE=3 SV=1	1.70797	2.07291	2.65375	2.99233	2.4049	2.15759	Niben101Scf12373g00005
	B5APL3	Basic beta-1,3-glucanase OS=Nicotiana tabacum PE=3 SV=1	2.05102	2.53928	2.21568	2.46172	2.4019	2.15465	Niben101Scf01934g02004
	M1C0R2	putative polyubiquitin OS=Solanum tuberosum GN=PGSC0003DMG400022246 PE=4 SV=1	2.07211	2.56794	2.87814	3.26412	2.39643	2.14928	Low identity
	K4DBC4	Aconitate hydratase OS=Solanum lycopersicum GN=Solyc12g005860.1 PE=3 SV=1	1.83835	2.25016	1.18967	1.21897	2.39589	2.14874	Niben101Scf02894g00005
	K4CNG6	putative gtp-binding protein yptm2 OS=Solanum lycopersicum GN=Rab1A PE=3 SV=1	1.29396	1.51008	1.28096	1.32955	2.33971	2.09358	Niben101Scf06078g02029
	K4CJW3	Lipoxygenase OS=Solanum lycopersicum GN=Solyc08g029000.2 PE=3 SV=1	1.29807	1.51567	1.31092	1.36584	2.29013	2.0449	Niben101Scf01434g03006	NbLOX1
	B9VRK7	Chitinase OS=Capsicum annuum PE=2 SV=1	1.5509	1.85939	1.53306	1.63491	2.28688	2.04171	Niben101Scf07491g00003
	D9IAX1	Mitochondrial small heat shock protein OS=Capsicum annuum GN=HSP24 PE=2 SV=1	1.40108	1.65572	4.66596	5.4296	2.28155	2.03648	Niben101Scf04091g00013
	K4CRS2	Clathrin light chain OS=Solanum lycopersicum GN=Solyc09g014450.2 PE=4 SV=1	1.87696	2.30265	1.48027	1.57096	2.19881	1.95524	Niben101Scf01101g05008
	H2ESL0	Pathogenesis-related protein PR10 OS=Nicotiana tabacum GN=pr10 PE=2 SV=1	2.20539	2.74914	2.16768	2.40358	2.19409	1.9506	Niben101Scf10735g00016
	K4BVX3	Catalase OS=Solanum lycopersicum GN=Solyc04g082460.2 PE=3 SV=1	1.95308	2.40613	1.86513	2.03712	2.19283	1.94936	Niben101Scf00712g15023
UPR*	G9MD87	Heat shock protein 90 OS=Nicotiana tabacum GN=NtHsp90er-2 PE=2 SV=1	1.70797	2.07291	1.92296	2.10717	2.16382	1.92088	Niben101Scf04331g09018
	K4CEU2	putative acetyl-CoA acetyltransferase, cytosolic 1-like protein OS=Solanum lycopersicum GN=Solyc07g045350.2 PE=3 SV=1	1.49927	1.7892	1.67717	1.80946	2.15543	1.91264	Niben101Scf04727g03006
	P07052	Pathogenesis-related protein R minor form OS=Nicotiana tabacum Thaumatin-like protein	1.80941	2.21083	1.98076	2.17717	2.13455	1.89214	Niben101Scf01400g00014
	A0A059XN47	Polygalacturonase inhibitor protein OS=Nicotiana tabacum PE=2 SV=1	1.89025	2.32072	1.90381	2.08397	2.0545	1.81354	Niben101Scf28780g01002
	Q5XMB8	Cytosolic acetoacetyl-coenzyme A thiolase OS=Nicotiana tabacum GN=AACT1 PE=2 SV=1	1.5888	1.91091	1.71501	1.8553	2.02184	1.78147	Niben101Scf01100g01006
	K4BTH6	Peroxidase OS=Solanum lycopersicum GN=Solyc04g071890.2 PE=3 SV=1	1.68482	2.04144	2.19314	2.43442	1.99964	1.75968	Niben101Scf01453g06003
	P14170	Osmotin OS=Nicotiana tabacum GN=AP24 PE=1 SV=2 = Q7M1Z1	1.88049	2.30745	1.7966	1.95411	1.97085	1.73141	Niben101Scf09044g01012
	C4PG28	Polygalacturonase inhibiting protein OS=Solanum torvum PE=2 SV=1	1.77442	2.16325	1.79577	1.95311	1.97012	1.73069	Niben101Scf00637g04001
	E3W9R1	Putative non-specific lipid-transfer protein type 2 subfamily OS=Nicotiana tabacum GN=NtLTP2 PE=2 SV=1	2.04509	2.53122	1.71414	1.85423	1.91188	1.67351	Niben101Scf05631g00010
	Q2VT56	Probable glutathione-S-transferase OS=Capsicum annuum PE=2 SV=1	1.16221	1.33098	1.00216	0.991862	1.90458	1.66634	Niben101Scf08130g00014
	Q2XTC7	DnaJ-like protein-like OS=Solanum tuberosum PE=2 SV=1	1.71061	2.07651	3.91227	4.5167	1.88518	1.6473	Niben101Scf00107g03008
	B1N7F5	Farnesylpyrophosphate synthase (Fragment) OS=Nicotiana attenuata GN=fpps PE=2 SV=1	1.98222	2.44574	1.77104	1.92316	1.84439	1.60724	Niben101Scf00414g07005	NbFPPS2
	Q41231	Pathogen-and wound-inducible antifungal protein CBP20 OS=Nicotiana tabacum GN=CBP20 PE=2 SV=1	1.49262	1.78016	1.62854	1.75056	1.8168	1.58016	Niben101Scf01015g01002
	B2LW68	PR1 protein OS=Solanum lycopersicum GN=LOC100191111 PE=2 SV=1	1.08814	1.23028	1.04544	1.04429	1.81394	1.57734	Niben101Scf04053g02007	NbPR1e
UPR*	M0ZYC1	Protein disulfide-isomerase OS=Solanum tuberosum GN=PGSC0003DMG400004150 PE=3 SV=1	1.6248	1.95985	1.27501	1.32234	1.81065	1.57411	Niben101Scf04582g03004
	K4BX03	putative Multicopper oxidase LPR1 OS=Solanum lycopersicum GN=Solyc05g008290.2 PE=4 SV=1	1.27083	1.47864	1.41468	1.49152	1.79369	1.55746	Niben101Scf02994g03003
UPR*	M1A384	putative calreticulin-3-like protein OS=Solanum tuberosum GN=PGSC0003DMG400005361 PE=3 SV=1	1.70841	2.07351	1.47716	1.5672	1.79286	1.55664	Niben101Scf10834g03005
	A7WML9	Alanine:glyoxylate aminotransferase (Fragment) OS=Physalis alkekengi GN=agt1 PE=3 SV=1	1.25157	1.45245	1.02361	1.01784	1.79036	1.55419	Niben101Scf00797g18009
	M1AYY7	putative Alanine--glyoxylate aminotransferase 2-like protein 1, mitochondrial OS=Solanum tuberosum GN=PGSC0003DMG400012800 PE=3 SV=1	1.56023	1.87206	1.63645	1.76014	1.78743	1.55132	Niben101Scf04011g00009
	Q006Q0	Malic enzyme OS=Nicotiana tabacum PE=2 SV=2	2.46022	3.09557	1.70576	1.84408	1.73898	1.50375	Niben101Scf10055g07005
UPR*	Q03685	Luminal-binding protein 5 OS=Nicotiana tabacum GN=BIP5 PE=2 SV=1	1.20414	1.38798	1.488	1.58033	1.72159	1.48667	Niben101Scf08590g00005
UPR*	K4BRS2	Protein disulfide-isomerase OS=Solanum lycopersicum GN=Solyc04g049450.2 PE=3 SV=1	1.15704	1.32395	1.01078	1.0023	1.67672	1.44261	Niben101Scf05405g08004
	Q9SMD3	Ascorbate peroxidase OS=Solanum lycopersicum GN=Apx PE=3 SV=1	1.29514	1.51168	1.64662	1.77246	1.65992	1.42612	Niben101Scf06590g00003
	K4AXX2	putative UNtPRp27 secretory protease OS=Solanum lycopersicum GN=Solyc01g080790.2 PE=4 SV=1	1.59598	1.92067	1.61164	1.73009	1.65855	1.42478	Niben101Scf03385g02011
UPR*	M1AZ99	Protein disulfide-isomerase OS=Solanum tuberosum GN=PGSC0003DMG400012875 PE=3 SV=1	1.16414	1.3336	1.07245	1.077	1.65398	1.42028	Niben101Scf02827g08001
	A0A076KWG3	Transaldolase OS=Nicotiana tabacum PE=2 SV=1	1.08338	1.22381	1.24123	1.28143	1.63413	1.40079	Niben101Scf00986g01010
	G8Z261	Alanine--glyoxylate transaminase=Solanum lycopersicum GN=Solyc12g099930.1 PE=2 SV=1	1.27977	1.49079	1.146	1.16609	1.56169	1.32967	Niben101Scf00797g18009
UPR*	Q40401	Calreticulin OS=Nicotiana plumbaginifolia GN=CAL1 PE=2 SV=1	1.07519	1.21268	1.12631	1.14224	1.51854	1.2873	Niben101Scf00332g06011
	Q9AVG7	Isopentenyl diphosphate isomerase 2 OS=Nicotiana tabacum GN=ipi2 PE=2 SV=1	1.04054	1.16557	1.34937	1.41241	1.51248	1.28135	Niben101Scf05848g05012
	Q40877	P21 OS=Petunia hybrida Cathepsin B-like cysteine proteinase	1.27858	1.48918	1.19975	1.23119	1.45838	1.22824	Niben101Scf01445g00016
	Q9ZWS3	Chitinase 134 OS=Nicotiana tabacum GN=Chn134 PE=4 SV=1	1.59741	1.92262	1.81024	1.97063	1.41792	1.18851	Niben101Scf02410g00002
	K4CC05	Putative angio-associated migratory cell protein-like OS=Solanum lycopersicum	1.12234	1.27678	1.15575	1.17789	1.39944	1.17037	Niben101Scf06998g00017
	Q9XIV8	Peroxidase N1 OS=Nicotiana tabacum GN=poxN1 PE=1 SV=1	1.91227	2.35065	1.95121	2.14139	1.38073	1.15199	Niben101Scf08566g08014
	C3RSF4	Cysteine protease OS=Nicotiana tabacum PE=2 SV=1	1.30042	1.51886	1.34937	1.41241	1.37016	1.14162	Niben101Scf01445g00016
	K4C8C0	putative glycerophosphodiester phosphodiesterase GDPD6 OS=Solanum lycopersicum GN=Solyc06g069470.2 PE=4 SV=1	1.27143	1.47945	1.29042	1.34102	1.34369	1.11562	Niben101Scf04410g08011
	Q5EEY5	SGT1 OS=Nicotiana benthamiana PE=2 SV=1	1.21475	1.4024	1.30743	1.36161	1.22466	0.998749	Niben101Scf06671g03021
	C9DFA6	Subtilisin-like serine protease (Fragment) OS=Nicotiana benthamiana GN=P69 PE=2 SV=1	1.33971	1.57228	1.24975	1.29175	1.22404	0.998143	Niben101Scf03456g00004
	Q75QH4	HSR203J like protein OS=Capsicum chinense GN=HSR203J-Cc PE=2 SV=1	1.49365	1.78155	1.43082	1.51107	1.21971	0.993891	Niben101Scf05283g00016
	K4DHT7	Carboxypeptidase OS=Solanum lycopersicum GN=Solyc12g099160.1 PE=3 SV=1	1.75788	2.14076	1.74502	1.89164	1.20414	0.978604	Niben101Scf01022g00014
	A0A0C5AJS1	Purple acid phosphatase OS=Solanum lycopersicum GN=PAP1 PE=2 SV=1	1.14143	1.30273	1.334	1.39379	1.18967	0.964392	Niben101Scf03613g00011
	A9LRT6	3-hydroxy-3-methylglutaryl coenzyme A synthase OS=Solanum lycopersicum GN=HMGS PE=2 SV=1	1.02998	1.15122	1.1884	1.21744	1.15963	0.934899	Niben101Scf01111g01003
	Q43584	HSR203J OS=Nicotiana tabacum GN=hsr203J PE=4 SV=1	1.4489	1.72072	1.7941	1.95109	1.14078	0.916391	Niben101Scf05283g00016
	K4CEJ0	Gamma aminobutyrate transaminase 1, mitochondrial OS=Solanum lycopersicum GN=GABA-TP1 PE=3 SV=1	1.60928	1.93875	1.45733	1.54318	1.10434	0.88061	Niben101Scf02807g11007
*	Proteins potentially involved in the UPR

## Sheet: AGL1-specific DOWN
	Proteins specifically down-regulated in AGL1 samples
	Number of significant proteins identified: 0
			AGL1
	UniProt accession No	Annotation	Log2FC	Z score	Best corresponding Niben	Attributed gene names

## Sheet: P19-specific DOWN
	Proteins specifically down-regulated in P19 samples
	Number of significant proteins identified: 2
			P19
	UniProt accession No	Annotation	Log2FC	Z score	Best corresponding Niben	Attributed gene names
	Q8L5C9	Malate dehydrogenase OS=Solanum tuberosum GN=mMDH PE=2 SV=1	-1.2109	-1.68868	Niben101Scf00398g03004
	Q202M6	PII protein (Fragment) OS=Nicotiana tabacum PE=2 SV=1	-1.08314	-1.53394	Niben101Scf00687g00014

[truncated: 5 more sheets: H5-specific DOWN, P19 and H5 DOWN, AGL1 and P19 DOWN, AGL1 and H5 DOWN, AGL1, P19, and H5 DOWN]
